# Supplementary material for: Unveiling the regulatory network controlling natural transformation in lactococci
Source: PLoS Genet. 2024 Jul 1;20(7):e1011340. doi: 10.1371/journal.pgen.1011340 (PMC11244767; doi:10.1371/journal.pgen.1011340)
Supplement: S1 Data — (XLSX) [file pgen.1011340.s017.xlsx]

## Sheet: Fig 1
	Fig 1A				Fig 1B				Fig 1C					Fig 1D					Fig. 1E
	WT	ComX-	ComEC-		time (hours)	M17G OD600	M17G		glucose 0,21%	<1E-08	<1E-08	<1E-08		CDM*	CDM*-DE	CDM*-B	CDM*-DEB		1526	<1E-08	<1E-08	<1E-08
	1.345e-05	<1E-08	<1E-08		0	0.134118			glucose 0,21% - maltose 1,1%	6.8e-06	6.0667e-06	3.6e-06		4.78e-06	5.78e-06	8.63e-06	2.33e-05		SL1594	2.14286e-08	<1E-08	<1E-08
	1.485e-05	<1E-08	<1E-08		0.251919	0.137982			glucose 0,5%	<1E-08	<1E-08	<1E0-8		3.95e-06	5.1e-06	8.75e-06	1.69e-05		SL12650	6.13139e-07	3.50365e-07	1.44526e-06
	1.59e-05	<1E-08	<1E-08		0.503956	0.140884			glucose 0,5% - maltose 1,1%	<1E-08	<1E-08	<1E-08		3.1e-06	5.98e-06	8.53e-06	1.49e-05		SL12651	<1E-08	<1E-08	<1E-08
					0.756008	0.149075			maltose 1,1%	<1E-08	<1E-08	4.8667e-06							SL12653	5.78571e-05	3.85714e-05	6.42857e-05
					1.00801	0.162481	0							1D stat					SL12657	5.45454e-08	8.18182e-08	5.45454e-08
					1.26006	0.177922								P value	0.0388	0.0007	0.005		SL12658	<1E-08	<1E-08	<1E-08
					1.51211	0.194735								P value summary	*	***	**		SL12660	1.25e-07	<1E-08	<1E-08
					1.76416	0.212543								Significantly different (P < 0.05)?	Yes	Yes	Yes		SL12662	<1E-08	<1E-08	<1E-08
					2.01619	0.231617	0							One- or two-tailed P value?	Two-tailed	Two-tailed	Two-tailed		SL12668	5.61818e-06	5.15455e-06	2.45455e-07
					2.26824	0.252368								t, df	t=3,030, df=4	t=9,595, df=4	t=5,592, df=4		SL12669	<1E-08	<1E-08	<1E-08
					2.52026	0.273311													SL12671	1.875e-06	2.8125e-06	3e-07
					2.77232	0.295442								How big is the difference?					SL12675	<1E-08	<1E-08	<1E-08
					3.0244	0.318001	0							Mean of column A	3.943e-06	3.943e-06	3.943e-06		SL12678	<1E-08	<1E-08	<1E-08
					3.27644	0.340806								Mean of column B	5.62e-06	8.637e-06	1.837e-05		SL12685	<1E-08	<1E-08	<1E-08
					3.5285	0.362034								Difference between means (B - A) ± SEM	1,677e-006 ± 5,533e-007	4,693e-006 ± 4,891e-007	1,442e-005 ± 2,579e-006		SL12686	1.25e-07	2.5e-08	1e-07
					3.78054	0.383461								95% confidence interval	1,405e-007 to 3,213e-006	3,335e-006 to 6,051e-006	7,262e-006 to 2,158e-005		SL12691	<1E-08	<1E-08	<1E-08
					4.03258	0.406295	0							R squared (eta squared)	0.6966	0.9584	0.8866		SL12696	<1E-08	<1E-08	<1E-08
					4.28466	0.430201
					4.53677	0.455184
					4.78883	0.480307
					5.04088	0.506481	0
					5.29292	0.529981
					5.54498	0.550634
					5.79702	0.569419
					6.04908	0.588545	0
					6.30113	0.6086
					6.55319	0.625657
					6.80525	0.643116
					7.0573	0.660369	0
					7.30935	0.676398
					7.56143	0.693677
					7.8135	0.710027
					8.06554	0.725539	0
					8.31752	0.741312
					8.56958	0.754337
					8.82156	0.768849
					9.07358	0.780004	4
					9.30855	0.789139
					9.56061	0.799691
					9.81267	0.80949
					10.0647	0.814931	4
					10.3167	0.819733
					10.5688	0.823831
					10.8208	0.823674
					11.0729	0.811279	16
					11.325	0.805841
					11.577	0.801734
					11.8291	0.798436
					12.0811	0.796236	19
					12.3332	0.789944
					12.5853	0.785693
					12.8373	0.78239
					13.0894	0.779323	15
					13.3414	0.775128
					13.5934	0.771508
					13.8455	0.769145
					14.0975	0.766701	19
					14.3496	0.764598
					14.6016	0.764015
					14.8536	0.762435
					15.1057	0.76473	13
					15.3578	0.761154
					15.6098	0.760582
					15.8619	0.762286
					16.1139	0.760138	14
					16.366	0.760175
					16.6181	0.760924
					16.8701	0.760867
					17.1222	0.761885	18
					17.3742	0.763211
					17.6263	0.763492
					17.8783	0.76357
					18.1304	0.764317	16
					18.3653	0.764901
					18.6174	0.757769
					18.8694	0.760384
					19.1215	0.759777	15
					19.3736	0.761168
					19.6256	0.759859
					19.8777	0.7595
					20.1297	0.758998	16
					20.3818	0.75795
					20.6338	0.758899
					20.8859	0.759141
					21.1379	0.758649
					21.39	0.758387

## Sheet: Fig 2
	Fig 2A											Fig 2B														Fig 2C
	OD600	cell growth			pGhPcomXluxAB			Transformation rate				Culture time (hours)	WT CDM*-DEB			CcpA- CDM*-DEB			WT CDM*-DEB			CcpA- CDM*-DEB					PcomX			CDS dnaE
	0	0.143										0	60425.9	57868.4	52072.1	76008.5	71893.4	87366.1	0.108	0.114	0.111	0.118	0.122	0.112		P	100	100	100	100	100	100
	0.082465	0.148										0.0823514	75611.6	71070.9	63719.7	121957	109375	135263	0.121	0.127	0.132	0.115	0.128	0.114		/16	95.7132	96.5493	94.4831	102.428	98.2544	101.254
	0.16469	0.151			45357.1							0.164449	85946.2	87857.1	75678.8	142992	143291	160760	0.13	0.126	0.137	0.124	0.127	0.125		/8	85.0496	90.9562	91.6381	99.8206	94.152	96.6379
	0.246907	0.151			55866.2							0.246553	91384.6	102858	82710.3	154828	172602	173061	0.143	0.127	0.145	0.134	0.123	0.132		/4	59.5644	61.5483	73.5731	93.3117	74.6942	90.8121
	0.329122	0.155			61236.1							0.328663	107259	125114	96838	168117	171037	178650	0.143	0.123	0.142	0.137	0.136	0.14		/2	7.8047	1.55482	13.7985	58.9709	45.3128	67.4198
	0.411344	0.158			64664.4							0.410764	124613	111594	97670.9	170614	168979	172020	0.137	0.155	0.158	0.145	0.144	0.153		ND	0	0	0	11.8313	14.8754	24.5361
	0.493557	0.159			67074.3							0.492875	110756	106415	100631	153808	173694	172866	0.164	0.176	0.168	0.167	0.147	0.157
	0.575769	0.163			69033.3							0.574983	104820	120152	105857	163339	176287	181071	0.183	0.165	0.175	0.165	0.15	0.156
	0.657986	0.165			72217.1							0.657101	119817	127364	110562	170696	168881	190611	0.169	0.162	0.176	0.161	0.16	0.157		2C stat
	0.740213	0.169			72857.1							0.739211	126838	121169	118011	172282	171549	185164	0.167	0.172	0.174	0.174	0.162	0.171			P value	P value summary	Significantly different (P < 0.05)?	One- or two-tailed P value?	t, df	Mean of column A	Mean of column B	Difference between means (B - A) ± SEM	95% confidence interval	R squared (eta squared)
	0.822426	0.171			74980.8							0.821327	120421	124017	122445	174519	174473	188583	0.178	0.174	0.173	0.183	0.167	0.175		P
	0.904645	0.175			75187.5							0.903435	120274	122349	119575	185806	177368	202077	0.179	0.175	0.179	0.18	0.174	0.169		/16	0.0214	*	Yes	Two-tailed	t=3,669, df=4	95.58	100.6	5,064 ± 1,380	1,232 to 8,895	0.771
	0.98686	0.179			76055.2							0.985553	122257	119751	119823	198994	181427	204775	0.179	0.181	0.181	0.176	0.178	0.169		/8	0.045	*	Yes	Two-tailed	t=2,880, df=4	89.21	96.87	7,655 ± 2,658	0,2747 to 15,04	0.6746
	1.06907	0.184			75898.2							1.06767	120281	118903	118788	201697	188169	200645	0.185	0.185	0.184	0.175	0.177	0.172		/4	0.0428	*	Yes	Two-tailed	t=2,931, df=4	64.9	86.27	21,38 ± 7,293	1,128 to 41,63	0.6823
	1.15129	0.186			76796.5							1.14978	116016	117360	115585	204051	194139	203838	0.19	0.189	0.188	0.176	0.173	0.173		/2	0.0025	**	Yes	Two-tailed	t=6,740, df=4	7.719	57.23	49,52 ± 7,347	29,12 to 69,91	0.9191
	1.23351	0.19			77108							1.23189	116948	116104	114746	203825	198924	206017	0.193	0.192	0.193	0.177	0.172	0.172		ND	0.0112	*	Yes	Two-tailed	t=4,460, df=4	0	17.08	17,08 ± 3,830	6,448 to 27,71	0.8326
	1.31572	0.195			78027.5							1.31402	113609	114843	112308	203961	203140	201240	0.197	0.197	0.198	0.179	0.171	0.175
	1.39793	0.199			76973.4							1.39614	113525	111312	110416	200811	202081	199655	0.202	0.202	0.202	0.18	0.173	0.177
	1.48015	0.203			77310.9							1.47826	113702	110927	109405	199022	205167	200090	0.205	0.205	0.205	0.18	0.174	0.177
	1.5624	0.206			78276.4							1.56038	111885	111153	108986	197725	201540	197022	0.208	0.209	0.209	0.182	0.174	0.178
	1.64459	0.211			80378.8							1.64251	112292	109921	106150	195568	201943	197247	0.212	0.214	0.214	0.183	0.176	0.178
	1.7268	0.215			84593							1.72462	110140	110088	106046	196033	202665	200511	0.215	0.216	0.217	0.183	0.176	0.178
	1.80901	0.22			86358.2							1.80674	110277	109303	107109	193800	197514	194761	0.22	0.221	0.221	0.185	0.179	0.18
	1.89122	0.225			87891.1							1.88887	110156	108692	108542	191645	197730	191099	0.224	0.224	0.225	0.186	0.178	0.182
	1.97344	0.229			88887.3							1.97098	111792	110317	108096	191200	195425	190055	0.226	0.227	0.228	0.185	0.179	0.181
	2.05565	0.233			90483.1							2.05311	111069	110112	108455	186396	191849	186648	0.231	0.232	0.233	0.187	0.179	0.182
	2.13787	0.237			91374.4							2.13524	112408	112370	107979	186406	188833	186555	0.233	0.235	0.236	0.187	0.18	0.182
	2.22008	0.241			92163.6							2.21737	112203	111021	109938	181497	185646	181306	0.237	0.24	0.24	0.189	0.181	0.183
	2.30229	0.246			95427.9							2.29948	112925	112504	109477	177468	181834	178563	0.241	0.242	0.243	0.19	0.181	0.183
	2.3845	0.251			94810							2.38161	112706	112502	109508	176111	179253	175429	0.245	0.247	0.246	0.189	0.182	0.184
	2.46671	0.253			97272.3							2.46374	113032	112084	108753	171330	176049	171038	0.25	0.25	0.251	0.191	0.183	0.185
	2.54892	0.258			99533							2.54587	115151	113909	110913	168937	173590	168245	0.252	0.253	0.253	0.191	0.183	0.184
	2.63113	0.262			100439							2.62797	116620	115531	111070	164255	168081	165258	0.255	0.258	0.258	0.192	0.185	0.186
	2.71334	0.266			102722							2.7101	116565	115065	111324	163328	165425	164086	0.26	0.261	0.262	0.192	0.186	0.185
	2.79554	0.269			103332							2.79222	117430	116114	112617	160750	162856	160925	0.263	0.264	0.264	0.192	0.187	0.186
	2.87776	0.272			105622							2.87434	118579	116466	112948	160136	158235	158468	0.266	0.268	0.268	0.191	0.187	0.186
	2.95996	0.274			106927							2.95647	118496	117541	114978	153912	154649	155269	0.268	0.27	0.271	0.193	0.188	0.186
	3.04217	0.278			110101							3.03857	121004	117480	115529	151603	152441	150262	0.272	0.275	0.274	0.194	0.188	0.187
	3.12438	0.282			110956							3.1207	119386	118341	115699	149041	149534	149270	0.277	0.279	0.276	0.194	0.189	0.185
	3.20659	0.287			111802							3.20282	122032	118448	116910	145258	145904	145267	0.279	0.281	0.279	0.194	0.188	0.187
	3.2888	0.291			115200							3.28494	123367	120338	118213	144249	143455	141727	0.281	0.284	0.282	0.193	0.189	0.187
	3.371	0.295			116534							3.36706	122944	121892	119263	141820	141196	139524	0.285	0.287	0.285	0.194	0.189	0.187
	3.45322	0.299			118483							3.44919	125341	120590	120176	137732	138032	137289	0.287	0.29	0.289	0.194	0.189	0.187
	3.53541	0.302			120026							3.5313	125842	123346	121230	136278	135656	133935	0.291	0.292	0.291	0.194	0.189	0.186
	3.61762	0.304			119794							3.61342	126406	124359	121288	131015	132069	131267	0.293	0.295	0.295	0.194	0.189	0.187
	3.69983	0.308			121975							3.69555	127845	125235	122804	129093	128942	128194	0.296	0.298	0.296	0.194	0.19	0.186
	3.78204	0.312			122056							3.77767	127712	125940	122830	126216	126095	126157	0.299	0.301	0.3	0.194	0.189	0.185
	3.86425	0.316			120439							3.85978	128508	124518	121849	120246	121326	121000	0.301	0.305	0.304	0.195	0.19	0.187
	3.94646	0.322			119932							3.9419	127833	126407	122944	118803	118825	117355	0.305	0.307	0.305	0.193	0.189	0.186
	4.02867	0.325			120067							4.02403	128735	126629	124390	115772	115608	113430	0.309	0.31	0.308	0.193	0.189	0.186
	4.11088	0.329			121136							4.10615	129317	127192	124984	113083	112762	110903	0.312	0.313	0.311	0.193	0.189	0.186
	4.19309	0.332			118562							4.18825	130803	128079	125274	111104	108847	108194	0.314	0.317	0.314	0.193	0.19	0.186
	4.2753	0.336			118994							4.27037	130283	128016	125640	107699	106723	105200	0.318	0.32	0.317	0.193	0.188	0.185
	4.35752	0.34			116857							4.3525	130714	128421	125397	104425	104931	100676	0.322	0.323	0.32	0.193	0.189	0.185
	4.43972	0.345			115837							4.43461	132012	128324	126260	101917	100582	98751.4	0.323	0.327	0.323	0.192	0.189	0.185
	4.52192	0.35			116201							4.51672	132585	128404	126188	98442.7	97946.8	95288	0.325	0.329	0.325	0.192	0.188	0.184
	4.60414	0.354			115222							4.59883	131328	128075	126599	96094.2	96593.6	93098.4	0.329	0.333	0.329	0.191	0.187	0.183
	4.68635	0.359			114475							4.68095	131314	128137	125874	92395.8	92962.6	89396.7	0.334	0.336	0.333	0.192	0.187	0.184
	4.76856	0.364			113357							4.76307	130685	127319	125057	89492.1	89861	86442.6	0.337	0.339	0.336	0.191	0.187	0.183
	4.85076	0.368			114314							4.84518	130601	126997	126238	86026	87416.2	83533	0.341	0.344	0.34	0.192	0.185	0.182
	4.93297	0.372			111945							4.9273	128948	126283	123451	83328.1	84258.1	79918	0.345	0.346	0.344	0.192	0.186	0.183
	5.01518	0.377			110278							5.00941	127352	124695	123752	80812.5	82751.4	77554.3	0.349	0.351	0.347	0.192	0.185	0.184
	5.09739	0.381			110705							5.09153	128514	124293	122641	78178	80217.4	75109.3	0.352	0.355	0.351	0.191	0.184	0.183
	5.1796	0.387			110430							5.17365	127758	123704	121254	76742.1	76661.3	72994.5	0.356	0.358	0.355	0.19	0.186	0.182
	5.26181	0.392			110798							5.25577	127546	123926	121003	73619	75048.9	71060.4	0.357	0.363	0.359	0.189	0.184	0.182
	5.34401	0.398			108563							5.33789	126198	121639	120661	71963	71902.2	68000	0.364	0.368	0.363	0.189	0.184	0.182
	5.42622	0.401			108199							5.42	124290	119632	119289	69652.6	70000	65598.9	0.369	0.372	0.367	0.19	0.184	0.182
	5.50844	0.407			109308							5.50213	123346	119593	118478	67624.3	68633.9	65411.1	0.373	0.376	0.372	0.189	0.183	0.18
	5.59065	0.412			108945							5.58424	120760	117357	115601	66063.5	65896.7	61653.8	0.379	0.381	0.378	0.189	0.184	0.182
	5.67285	0.419			107658							5.66636	119250	115718	114914	63446.8	64763.7	60222.2	0.384	0.386	0.382	0.188	0.182	0.18
	5.75506	0.424			108630							5.74847	118739	114954	113424	61712.8	62813.2	57938.9	0.387	0.39	0.387	0.188	0.182	0.18
	5.83727	0.431			110002							5.8306	117219	111788	111486	61361.7	60620.9	56381.2	0.393	0.397	0.393	0.188	0.182	0.181
	5.91949	0.437			111304							5.91272	115490	113322	110827	59091.4	59355.6	55966.5	0.4	0.401	0.398	0.186	0.18	0.179
	6.0017	0.443			111524							5.99484	114433	111020	109943	57548.4	58638.9	53888.3	0.406	0.409	0.405	0.186	0.18	0.179
	6.08391	0.452			112479							6.07695	113608	109536	108966	55182.8	56500	52413.4	0.411	0.416	0.412	0.186	0.18	0.179
	6.16613	0.461			113777							6.15907	112705	107752	107874	54650.5	54122.2	50927.4	0.417	0.424	0.42	0.186	0.18	0.179
	6.24833	0.469			116321							6.24118	111248	107419	106984	53424.7	54005.6	49150.8	0.427	0.432	0.43	0.186	0.18	0.179
	6.33055	0.478			118444							6.3233	110961	106457	106589	51532.3	52195.5	47776.5	0.435	0.44	0.438	0.186	0.179	0.179
	6.41276	0.489			123264							6.40542	111236	106897	106890	50140.5	50424.6	47589.9	0.441	0.448	0.445	0.185	0.179	0.178
	6.49496	0.497			123601							6.48753	110973	108683	107829	49297.3	50251.4	46033.9	0.451	0.458	0.456	0.185	0.179	0.177
	6.57719	0.511			125733							6.56965	111493	108756	108505	48087	48449.4	45446.3	0.46	0.468	0.465	0.184	0.178	0.177
	6.65939	0.527			128554							6.65177	113257	109255	109725	46702.7	47168.5	43776.5	0.471	0.479	0.476	0.185	0.178	0.179
	6.74159	0.54			130596							6.73388	115273	111642	111674	46091.9	46247.2	43073.4	0.483	0.491	0.488	0.185	0.178	0.177
	6.82381	0.558			133723							6.81599	115576	113543	115362	45663	46028.2	42508.5	0.493	0.499	0.497	0.184	0.177	0.177
	6.90601	0.571			135549							6.89811	133627	128180	158234	45451.1	44943.5	41028.4	0.496	0.501	0.492	0.184	0.177	0.176
	6.98822	0.589			137091			<1E-08	<1E-08	<1E-08		6.98022	187745	187815	196248	46244.6	45870.1	40248.6	0.49	0.496	0.488	0.184	0.177	0.177
	7.07043	0.603			148363							7.06235	211326	209790	206512	46769.2	45022.6	41005.7	0.484	0.491	0.484	0.182	0.177	0.176
	7.15263	0.602			190387							7.14447	208664	209599	201655	45087.4	43926.1	39443.2	0.482	0.489	0.481	0.183	0.176	0.176
	7.23484	0.607			206855							7.22658	202217	201395	196397	44408.8	43440	39023	0.479	0.488	0.478	0.181	0.175	0.174
	7.31705	0.61			201050							7.3087	200822	200721	197285	42901.6	41965.9	37886.4	0.477	0.488	0.48	0.183	0.176	0.176
	7.39927	0.612			180583							7.39081	199432	200338	191897	43022.1	41474.3	37325.7	0.477	0.485	0.477	0.181	0.175	0.175
	7.48146	0.617			157154							7.47293	187477	190637	172527	41280.2	40662.9	36846.6	0.48	0.487	0.48	0.182	0.175	0.176
	7.56367	0.623			139657							7.55504	162897	165889	148405	39950.3	39247.1	35628.6	0.478	0.485	0.479	0.181	0.174	0.175
	7.64588	0.628			128818							7.63715	145139	145318	137613	39000	38849.7	35907.5	0.475	0.484	0.476	0.18	0.173	0.173
	7.7281	0.631			123891							7.71927	134029	135870	128682	37845.3	37666.7	33748.6	0.477	0.484	0.478	0.181	0.174	0.175
	7.81031	0.637			124285							7.80138	129361	129955	125331	38164.8	36689.7	33132.2	0.476	0.484	0.477	0.182	0.174	0.174
	7.89252	0.643			125787							7.8835	124607	124888	121158	36603.4	36166.7	32653.2	0.476	0.483	0.474	0.179	0.174	0.173
	7.97473	0.648			127730			1e-06	2.6e-06	1.8e-06		7.96562	120116	121479	118162	35927.8	34856.3	32103.4	0.476	0.482	0.475	0.18	0.174	0.174
	8.05696	0.654			127436							8.04773	117651	118988	116013	34743	34241.4	31433.5	0.475	0.482	0.473	0.179	0.174	0.173
	8.13917	0.659			127003							8.12984	113684	115857	112640	34427.8	33543.4	30465.5	0.475	0.481	0.472	0.18	0.173	0.174
	8.22139	0.663			129244							8.21195	110436	112793	108972	33622.2	32988.4	30150.3	0.475	0.479	0.471	0.18	0.173	0.173
	8.3036	0.669			126797							8.29407	107824	108975	105845	33200	32468.2	29703.5	0.471	0.478	0.472	0.18	0.173	0.172
	8.38582	0.676			127002							8.37618	106269	106617	103962	32932.2	31590.6	29532.2	0.469	0.478	0.469	0.177	0.171	0.171
	8.46804	0.678			124736							8.4583	101478	102946	99993.6	32146.1	31720.9	28738.4	0.471	0.478	0.47	0.178	0.172	0.172
	8.55025	0.683			123076							8.54042	98889.1	100069	98113.7	31196.6	30877.2	28735.3	0.469	0.476	0.466	0.178	0.171	0.17
	8.63247	0.69			123127							8.62253	95667.4	97196.2	94683.1	31280.9	30421.1	28488.2	0.469	0.474	0.467	0.178	0.171	0.17
	8.71468	0.695			122653							8.70465	91245.7	93576.8	91304.7	30858.8	30070.2	27479.5	0.468	0.475	0.466	0.177	0.171	0.171
	8.7969	0.699			120447							8.78676	88320.5	90389	88494.6	29859.6	29263.2	27017.5	0.468	0.473	0.465	0.178	0.171	0.171
	8.87912	0.704			116223							8.86888	85677.4	87290.3	86004.3	29681.8	28705.9	27076.9	0.465	0.472	0.462	0.176	0.17	0.169
	8.96132	0.709			115870			4.13e-05	3.15e-05	3.78e-05		8.95099	81922.6	84044.7	82665.2	28977.3	28491.1	26591.7	0.465	0.47	0.46	0.176	0.169	0.169
	9.04353	0.714			112851							9.03311	78791.4	80400	79555.3	28175.1	28343.2	26147.1	0.465	0.47	0.461	0.177	0.169	0.17
	9.12575	0.718			110865							9.11523	76501.1	78540.6	76641.3	28171.4	27295.9	25958.6	0.465	0.468	0.46	0.175	0.169	0.169
	9.20796	0.724			109469							9.19734	73707.8	75701.7	74286	27834.3	27455.6	24947.1	0.462	0.466	0.458	0.175	0.169	0.17
	9.29017	0.727			107939							9.27947	70169.9	71837.3	71452	26903.4	27196.4	25065.1	0.465	0.467	0.458	0.176	0.168	0.169
	9.37238	0.732			106587							9.36158	68388.3	69536.5	68666.7	26619.3	26434.5	24278.1	0.461	0.466	0.459	0.176	0.168	0.169
	9.45459	0.738			104584							9.4437	67370.4	67720.4	66687.1	26327.6	26553.6	24071	0.459	0.465	0.457	0.174	0.168	0.169
	9.53681	0.742			99989.1							9.52581	65303.5	66122.8	66008.8	26108.6	25544.4	23266.3	0.458	0.464	0.454	0.175	0.169	0.169
	9.61903	0.747			100681							9.60792	61730.4	63382.3	63169.2	25525.7	26041.7	23828.4	0.46	0.463	0.455	0.175	0.168	0.169
	9.70124	0.751			98841.9							9.69004	59616.1	61755.9	60607.5	25182.9	25119	23152.9	0.461	0.463	0.456	0.175	0.168	0.17
	9.78346	0.757			96979.7							9.77215	59483.7	60429.8	60019.8	24988.6	24911.2	23011.9	0.459	0.463	0.454	0.175	0.169	0.168
	9.86567	0.761			94852.7							9.85426	57052.3	59206.5	58971.2	24275.9	23934.5	22773.8	0.459	0.46	0.452	0.174	0.168	0.168
	9.9479	0.765			93836.2			5.83e-05	6.47e-05	6.16e-05		9.93638	56150.7	57847.5	57141.3	24298.9	23678.6	22142.9	0.458	0.459	0.453	0.174	0.168	0.168
	10.0301	0.769			91258.5							10.0185	54755.5	56106.8	56340	23188.6	23523.8	21864.7	0.458	0.459	0.453	0.175	0.168	0.17
	10.1123	0.773			90375.6							10.1006	54000	55258.2	55106.4	23687.9	23813.3	21815.5	0.455	0.457	0.451	0.173	0.166	0.168
	10.1946	0.778			86960.2							10.1827	52700.9	54417.9	54330.4	22540.2	22969.9	21130.2	0.458	0.457	0.451	0.174	0.166	0.169
	10.2768	0.781			83836.6							10.2649	51453.9	52402.6	53292.7	23202.3	22832.3	20982.1	0.456	0.457	0.451	0.173	0.167	0.168
	10.359	0.786			83438.9							10.347	50526.4	51892.5	51501.1	22796.5	22271.1	20820.4	0.454	0.456	0.449	0.172	0.166	0.167
	10.4412	0.79			81630.1							10.4291	49398.7	50789	50890.6	22554.9	22403.6	20706.6	0.454	0.455	0.448	0.173	0.166	0.167
	10.5234	0.794			80238.8							10.5112	47942.9	49634.4	49392.9	21418.6	21391.6	20365.3	0.455	0.454	0.448	0.172	0.166	0.167
	10.6057	0.798			78365.1							10.5933	47657.1	48574.9	48928.6	21589.6	21664.7	20333.3	0.455	0.454	0.448	0.173	0.167	0.168
	10.6879	0.801			76164.9							10.6754	47112.3	47737.9	48710.5	21936	21373.5	19898.2	0.454	0.454	0.449	0.172	0.166	0.167
	10.7701	0.806			74108.7							10.7575	46333.3	47138.8	47793.7	21818.7	20678.8	19680.7	0.453	0.454	0.446	0.171	0.165	0.166
	10.8523	0.808			73108.2							10.8396	45967	46220.8	46821	21315.8	21323.2	19419.2	0.454	0.453	0.447	0.171	0.164	0.167
	10.9345	0.813			72218.2							10.9218	44905.3	45354.8	45928.4	20835.3	21169.7	19560.2	0.454	0.451	0.447	0.17	0.165	0.166
	11.0168	0.816			70555.9			7.58e-05	5.8e-05	8.03e-05		11.0039	43478	44287.6	44665.2	20298.2	20676.8	18626.5	0.454	0.452	0.448	0.171	0.164	0.166
	11.099	0.819			69125.7							11.086	43326.7	43760.5	44777.5	20187.1	20066.7	19173.7	0.453	0.451	0.445	0.171	0.165	0.167
	11.1812	0.824			67368.7							11.1681	42479	42709.5	43742.2	20245.6	20402.4	18630.3	0.453	0.451	0.446	0.171	0.164	0.165
	11.2634	0.826			65717.5							11.2502	42163.7	42316.3	43159.9	19982.5	20158.5	18412.1	0.452	0.449	0.444	0.171	0.164	0.165
	11.3456	0.829			64144.7							11.3323	41636.6	41564.4	42276.4	19829.4	19615.9	18339.4	0.454	0.45	0.445	0.17	0.164	0.165
	11.4279	0.832			63361.5							11.4145	40874.7	40410.2	41723	19298.2	19595.1	18409.6	0.455	0.451	0.444	0.171	0.163	0.166
	11.5101	0.835			61820.2							11.4966	40101.1	39675.6	40950.3	19325.4	19331.3	18006.1	0.455	0.45	0.443	0.169	0.163	0.165
	11.5923	0.839			60891.2							11.5787	39709.9	39484.4	40087.8	18935.3	19294.5	17472.7	0.455	0.448	0.444	0.17	0.163	0.165
	11.6746	0.841			59378.8							11.6608	38550.2	38302.2	39923.6	18690.1	18896.3	16975.9	0.458	0.45	0.445	0.171	0.164	0.166
	11.7568	0.848			57712.9							11.7429	38008.8	37752.2	38928.1	18076.5	18613.5	16608.4	0.457	0.448	0.445	0.17	0.163	0.166
	11.839	0.848			56599.7							11.825	37196.5	36819.2	37755.1	18211.8	18595.1	16626.5	0.458	0.448	0.445	0.17	0.163	0.166
	11.9213	0.854			55032.8							11.9071	36873.6	35959.8	37548.5	17940.8	18730.1	17115.2	0.459	0.448	0.443	0.169	0.163	0.165
	12.0035	0.856			54393.7			8.03e-05	4.11e-05	9.32e-05		11.9893	36557.5	36263.4	37184.7	18285.7	17975.6	16436.4	0.461	0.448	0.444	0.168	0.164	0.165
	12.0857	0.858			52902.6							12.0714	35841.6	35075.7	36790.5	18041.7	18165.6	16494	0.461	0.449	0.444	0.168	0.163	0.166
	12.1679	0.863			51950.2							12.1535	34893.9	34439.7	36174.2	18017.9	17956.8	16707.3	0.462	0.448	0.442	0.168	0.162	0.164
	12.2502	0.864			50299.1							12.2356	34146.6	33942.2	35403.2	17773.8	17629.6	16309.1	0.464	0.45	0.444	0.168	0.162	0.165
	12.3324	0.869			49553.2							12.3177	34591.8	33739.4	35511.3	17494	17906.2	16432.9	0.463	0.449	0.444	0.168	0.16	0.164
	12.4146	0.87			48188.9							12.3998	34047.3	33322.2	35188.8	17398.8	18201.3	15920.7	0.465	0.45	0.445	0.168	0.159	0.164
	12.4969	0.872			47753.6							12.4819	33424.9	32848.6	34071.9	17167.7	17222.2	15406.1	0.466	0.449	0.445	0.167	0.162	0.165
	12.5791	0.875			47248							12.564	32418.8	31960	33772.5	16910.7	17187.5	15597.6	0.468	0.45	0.444	0.168	0.16	0.164
	12.6613	0.874			45530.6							12.6462	32403.8	31458	33441.7	16656.6	17236	15656.4	0.468	0.452	0.446	0.166	0.161	0.163
	12.7435	0.878			44508.4							12.7283	32286.6	31243.9	33977.6	16844.3	16894.4	14945.5	0.471	0.451	0.446	0.167	0.161	0.165
	12.8257	0.88			42362.5							12.8104	31787.2	31530.1	33696.6	16694.6	16628.9	15564.4	0.47	0.449	0.445	0.167	0.159	0.163
	12.908	0.884			41591							12.8925	30928.3	31201.8	33004.5	16521.2	16600	15248.5	0.474	0.451	0.446	0.165	0.16	0.165
	12.9902	0.886			39737.6			8e-05	7.2e-05	5.09e-05		12.9746	30719.1	31209.4	33300.4	16481.9	16893.1	14648.5	0.477	0.449	0.446	0.166	0.159	0.165
	13.0724	0.887			39137.6							13.0567	30100	30097.1	32440	15957.8	16173.9	14812.1	0.48	0.453	0.45	0.166	0.161	0.165
	13.1547	0.89			37366.3							13.1388	29224.1	29753.3	31853.7	15921.7	16175	14387.9	0.482	0.454	0.451	0.166	0.16	0.165
	13.2369	0.892			35451.6							13.2209	28863.9	29768.7	31338.5	16319.3	16167.7	14521.2	0.485	0.454	0.452	0.166	0.161	0.165
	13.3191	0.891			34048.9							13.303	28424.7	29473.6	31562.2	16290.9	15503.1	14317.1	0.485	0.454	0.45	0.165	0.159	0.164
	13.4014	0.893			31963.3							13.3852	28611.1	28914.7	30997.8	15818.2	15710.7	14341.5	0.486	0.457	0.451	0.165	0.159	0.164
	13.4836	0.892			31327.9							13.4673	27397.5	28598.3	30792	15762.2	15691.8	14055.2	0.488	0.458	0.452	0.164	0.159	0.163
	13.5658	0.894			29353.5							13.5494	27195.5	28113.3	30289.2	15731.7	15377.4	13932.9	0.491	0.459	0.453	0.164	0.159	0.164
	13.648	0.897			28139							13.6315	27040.7	27451.2	30178.4	15640.2	15402.5	13624.2	0.492	0.461	0.454	0.164	0.159	0.165
	13.7303	0.899			26941							13.7136	26352.2	27147.2	29480.2	15042.4	15251.6	13896.3	0.494	0.462	0.454	0.165	0.159	0.164
	13.8125	0.901			25772.6							13.7957	26434.9	27002.2	29374.2	15323.2	15582.3	13396.3	0.499	0.462	0.457	0.164	0.158	0.164
	13.8947	0.901			24493.2							13.8779	25741	26612.9	29006.6	15615.9	15481	13286.6	0.502	0.465	0.457	0.164	0.158	0.164
	13.977	0.903			23339			5.94e-05	5.65e-05	5.93e-05		13.96	25629	26424.9	29213.5	14939	14779.9	13695.1	0.504	0.466	0.459	0.164	0.159	0.164
	14.0592	0.905			22143.4							14.0421	25148.8	26027.8	28208.7	15103.7	14993.7	13103.7	0.504	0.467	0.46	0.164	0.158	0.164
	14.1414	0.906			21169.1							14.1242	24852.1	25609	28164.5	15128.8	14673	13134.1	0.507	0.468	0.462	0.163	0.159	0.164
	14.2237	0.907			20233.4							14.2063	24419.6	25339	27824.7	14957.3	14911.4	13012.2	0.51	0.469	0.462	0.164	0.158	0.164
	14.3059	0.911			19314.1							14.2884	24082.2	24944.8	27710.6	14466.3	14859.9	12585.4	0.511	0.471	0.463	0.163	0.157	0.164
	14.3881	0.91			18338.9							14.3705	23756.8	24673	27255.9	14809.8	14700.6	12890.2	0.518	0.477	0.469	0.163	0.157	0.164
	14.4703	0.912			17599.5							14.4527	23392.3	24452.3	26496.8	14660.5	14687.9	12963.2	0.52	0.482	0.475	0.162	0.157	0.163
	14.5526	0.914			16290.9							14.5348	23392.7	23958.7	26058.8	14683.2	14439.5	12950.9	0.522	0.484	0.476	0.161	0.157	0.163
	14.6348	0.916			16115.1							14.6169	22810.3	23921.3	26031.8	14376.5	14235.7	12589	0.522	0.483	0.472	0.162	0.157	0.163
	14.7171	0.917			15258.3							14.699	22521	23348.5	25369.7	14503.1	14216.6	12152.4	0.524	0.485	0.476	0.161	0.157	0.164
	14.7993	0.922			14563.7							14.7811	22129.3	23080.1	25765.2	13858	14120.3	12469.5	0.526	0.487	0.477	0.162	0.158	0.164
	14.8815	0.924			14035.3							14.8632	22389.7	23299.2	25459.1	13993.8	14356.7	12595.1	0.526	0.488	0.477	0.161	0.157	0.163
	14.9637	0.926			13106.6			5.34e-05	5.59e-05	5e-05		14.9454	22130.4	23008.2	25278.8	13614.9	13782.1	11884.1	0.529	0.489	0.477	0.161	0.156	0.164
	15.046	0.927			12614.9							15.0275	21909.1	22591.8	25268.3	13919.3	13713.4	12079.3	0.528	0.49	0.477	0.161	0.157	0.164
	15.1282	0.928			12020.9							15.1096	21891	22685	25220.1	14031.1	13980.9	11774.4	0.532	0.492	0.477	0.161	0.157	0.164
	15.2104	0.931			11357							15.1917	21232.2	22228.3	24456.6	13919.3	13210.2	11842.4	0.534	0.495	0.484	0.161	0.157	0.165
	15.2927	0.932			11154.8							15.2738	21209.3	21848.8	24237.6	13850	13583.3	11950.9	0.535	0.496	0.484	0.16	0.156	0.163
	15.3749	0.933			10390.2							15.3559	21124.5	21773.1	23983.5	13962.7	13480.8	11542.7	0.538	0.498	0.485	0.161	0.156	0.164
	15.4571	0.937			10181.3							15.438	20864.3	21923.7	24245.9	13656.2	13483.9	11670.7	0.538	0.498	0.484	0.16	0.155	0.164
	15.5394	0.939			9773.04							15.5202	20565.6	21574.9	23958.8	13622.6	13187.1	11448.5	0.541	0.501	0.486	0.159	0.155	0.165
	15.6216	0.938			9250.86							15.6023	20532.2	21077.1	23559.2	13248.4	13147.4	11469.5	0.543	0.506	0.49	0.161	0.156	0.164
	15.7038	0.939			8871.56							15.6844	20278.1	21096.8	23709.3	13287.5	13403.8	11325.3	0.543	0.506	0.492	0.16	0.156	0.166
	15.786	0.941			8546.91							15.7665	19860.6	21106.1	23256.1	13880.5	12821.7	11176.8	0.545	0.509	0.492	0.159	0.157	0.164
	15.8683	0.943			8107.1							15.8486	20009.1	20709.8	22864.6	13245.3	13064.1	11442.4	0.548	0.51	0.495	0.159	0.156	0.165
	15.9505	0.944			7860.41							15.9307	20052.9	20709.8	22753	13106.9	12458.6	11030.1	0.548	0.51	0.494	0.159	0.157	0.166
	16.0328	0.946			7693.71			4.66e-05	5.22e-05	5.12e-05		16.0128	19486.3	20322.3	22776.2	13364.8	12630.6	10842.4	0.549	0.512	0.496	0.159	0.157	0.165
	16.115	0.947			7306.29							16.0949	19495.5	20046.6	22422.8	12681.2	12455.7	10728.9	0.551	0.515	0.499	0.16	0.158	0.166
	16.1973	0.947			7079.55							16.1771	18965.5	19988.3	22150.6	12929.9	12337.6	10921.7	0.551	0.515	0.498	0.157	0.157	0.166
	16.2795	0.948			6717.37							16.2592	19318.2	19769.4	22201.2	12550.6	12477.7	10748.5	0.55	0.516	0.497	0.158	0.157	0.167
	16.3617	0.951			6479							16.3413	19180.8	19944.1	22056	12854.4	12535	10413.2	0.553	0.519	0.5	0.158	0.157	0.167
	16.444	0.952			6242.36							16.4234	19037.9	19335.2	22033.8	12436.7	11748.4	10898.8	0.554	0.522	0.503	0.158	0.159	0.168
	16.5262	0.954			6098.31							16.5055	19014.4	19670.5	21881	13012.7	11862.5	10482.1	0.556	0.525	0.504	0.158	0.16	0.168
	16.6085	0.954			5708.38							16.5876	18769.4	19321.9	21807.5	12632.9	11886.8	10166.7	0.555	0.525	0.504	0.158	0.159	0.168
	16.6907	0.955			5597.52							16.6697	18747.7	19323.2	21420.6	12630.6	11831.2	10136.1	0.555	0.526	0.504	0.157	0.16	0.169
	16.7729	0.956			5378.35							16.7518	18684.7	19431.8	21583.3	12639.2	12006.3	9764.71	0.555	0.528	0.504	0.158	0.159	0.17
	16.8552	0.958			5123.6							16.8339	18281.9	19026.4	21358.3	12051	11602.5	10205.9	0.557	0.531	0.508	0.157	0.161	0.17
	16.9374	0.96			5005.61							16.916	18603.9	19176.4	21457	12617.8	12132.1	9835.29	0.558	0.533	0.512	0.157	0.159	0.17
	17.0197	0.961			4726.46			5.06e-05	4.48e-05	5.05e-05		16.9982	18409.3	19026.3	21113.7	12636.9	11360.2	9935.29	0.557	0.533	0.51	0.157	0.161	0.17
	17.1019	0.962			4606.06							17.0803	18287.3	18532.7	20761.7	12240.5	11422.4	9810.34	0.557	0.535	0.512	0.158	0.161	0.174
	17.1841	0.963			4553.43							17.1624	18128.8	18594.4	20834	12480.8	11443.8	9882.35	0.559	0.535	0.512	0.156	0.16	0.17
	17.2664	0.965			4334.83							17.2445	18180	18442.4	20732.6	12191.1	11621.1	9520.23	0.561	0.538	0.516	0.157	0.161	0.173
	17.3486	0.965			4179.37							17.3266	18112.5	18528.9	20370.2	12329.1	11378.9	9832.37	0.56	0.537	0.516	0.158	0.161	0.173
	17.4309	0.966			4102.68							17.4087	18007.1	18500.9	20210	12416.7	11403.7	9531.79	0.562	0.539	0.519	0.156	0.161	0.173
	17.5131	0.968			3856.98							17.4908	17900.5	18186.3	20513.5	11828	11259.3	9523.26	0.563	0.542	0.52	0.157	0.162	0.172
	17.5953	0.97			3702.91							17.5729	17586.1	18164.5	19923.1	11878.2	11012.5	9403.51	0.563	0.541	0.52	0.156	0.16	0.171
	17.6776	0.971			3621.65							17.6551	17682.1	18130	19739	11624.2	10809.8	9160	0.563	0.546	0.525	0.157	0.163	0.175
												17.7372	17427.3	17941.5	19797.7	12012.7	10809.8	9114.29	0.564	0.547	0.524	0.157	0.163	0.175
												17.8193	17851.1	17739.1	19734.8	11560.5	10901.8	8954.29	0.564	0.548	0.528	0.157	0.163	0.175
												17.9014	17663.1	17636.4	19356.1	11961.5	10697.5	8706.9	0.564	0.55	0.528	0.156	0.162	0.174
												17.9835	17609.9	17797.8	19699.6	11641	10567.1	9114.94	0.564	0.549	0.526	0.156	0.164	0.174
												18.0656	17672	18198.2	19784.5	12981	12561.7	10194.3	0.567	0.55	0.529	0.158	0.162	0.175
												18.1477	17892.4	17989.2	20005.6	13392.4	12927.3	10360	0.567	0.554	0.532	0.158	0.165	0.175
												18.2299	18031.7	17981.9	20195.1	13681.5	12987.8	10394.3	0.567	0.552	0.533	0.157	0.164	0.175
												18.312	17555.6	17819.5	19681.6	13541.4	12963.6	10925.7	0.567	0.554	0.534	0.157	0.165	0.175

## Sheet: Fig 3
	Fig 3A				Fig 3B				Fig 3C															Fig 3D							Fig 3E
	0 mM iso	10 mM iso	50 mM iso		0 mM iso	10 mM iso	50 mM iso		Time (h)	WT			CodY-			WT OD600			CodY- OD600					PcomX-luxAB			PcomGA-luxAB				Wild type	CodY-
	217054	162766	79734.5		7.05e-05	2e-05	4.5e-07		0	80648.6	71033.6	47291.7	1.47143e+06	1048500	972299	0.111	0.119	0.144	0.117	0.134	0.134		WT	221512	199570	224007	5290.81	4310.28	3558.59		2.3e-05	0.0012
	207832	110546	117115		5.82e-05	2.11e-05	3.86e-07		0.0825494	93297.1	83243.1	73787.7	1.51072e+06	1.33844e+06	1.26857e+06	0.138	0.144	0.146	0.145	0.135	0.145		CodY-	2.03088e+06	1.31386e+06	1.51722e+06	104040	246608	116067		5e-05	0.0022
	235291	166017	117352		4.36e-05	2.39e-05	1.71e-07		0.164854	118807	104529	82769.7	1.74316e+06	1.55091e+06	1.39667e+06	0.135	0.14	0.165	0.147	0.136	0.153										6e-05	0.0008
									0.247177	131466	123894	114994	1.86829e+06	1.67096e+06	1.49583e+06	0.148	0.142	0.166	0.154	0.14	0.161
									0.329494	143087	129302	143862	2.03772e+06	1.71219e+06	1.6169e+06	0.149	0.149	0.159	0.152	0.15	0.161
									0.411798	147287	126278	136994	2.06638e+06	1.66001e+06	1.64574e+06	0.15	0.158	0.172	0.157	0.159	0.165
									0.494112	151980	125179	135676	1.91756e+06	1.63554e+06	1.66823e+06	0.149	0.162	0.176	0.171	0.166	0.168
									0.576441	131760	114669	134767	1.77828e+06	1.59282e+06	1.65416e+06	0.167	0.178	0.176	0.183	0.17	0.172
									0.658757	117957	111984	132178	1.81932e+06	1.62072e+06	1.67886e+06	0.186	0.182	0.18	0.181	0.172	0.176
									0.741086	109799	104554	128293	1.74777e+06	1.62352e+06	1.59561e+06	0.199	0.193	0.184	0.185	0.171	0.186
									0.823398	110435	103399	127075	1.69341e+06	1.66598e+06	1.53125e+06	0.2	0.198	0.187	0.191	0.169	0.197
									0.905717	114813	105107	126195	1.61991e+06	1.61799e+06	1.51166e+06	0.198	0.196	0.19	0.198	0.174	0.199
									0.988038	122902	100124	126109	1.51477e+06	1.54142e+06	1.46761e+06	0.194	0.202	0.192	0.207	0.18	0.207
									1.07037	126332	98314	124980	1.45181e+06	1.50169e+06	1.49658e+06	0.196	0.207	0.196	0.214	0.185	0.208
									1.15268	126422	96117.4	124975	1.42963e+06	1.44522e+06	1.54354e+06	0.199	0.213	0.2	0.222	0.194	0.212
									1.23501	125881	94585.6	124314	1.41183e+06	1.45125e+06	1.60659e+06	0.202	0.222	0.204	0.23	0.195	0.216
									1.31734	124185	95013.3	122763	1.36289e+06	1.37736e+06	1.58897e+06	0.205	0.226	0.207	0.237	0.206	0.219
									1.39966	124376	94598.3	123649	1.3216e+06	1.30157e+06	1.52274e+06	0.21	0.229	0.211	0.242	0.211	0.223
									1.48199	123440	97191.3	120591	1.31276e+06	1.26275e+06	1.4738e+06	0.216	0.23	0.215	0.243	0.216	0.228
									1.5643	122140	99177.5	121297	1.28971e+06	1.18519e+06	1.36374e+06	0.222	0.231	0.219	0.247	0.224	0.243
									1.64662	121648	101682	121500	1282384	1.14459e+06	1.38691e+06	0.227	0.233	0.224	0.25	0.229	0.237
									1.72896	121414	108441	121447	1.30226e+06	1.12903e+06	1297000	0.232	0.236	0.228	0.251	0.232	0.254
									1.81127	123249	112664	122190	1.33091e+06	1.12434e+06	1.32003e+06	0.237	0.244	0.232	0.253	0.234	0.249
									1.8936	123223	120440	124419	1.37131e+06	1.11201e+06	1.29775e+06	0.242	0.243	0.236	0.258	0.239	0.254
									1.97592	124813	124615	125084	1.39092e+06	1.12209e+06	1.23157e+06	0.246	0.247	0.239	0.261	0.243	0.268
									2.05825	125669	126176	125815	1.44313e+06	1.14155e+06	1.26723e+06	0.251	0.25	0.243	0.26	0.255	0.262
									2.14058	126677	128139	125623	1.47092e+06	1.20098e+06	1.26154e+06	0.254	0.252	0.247	0.263	0.26	0.267
									2.22288	129672	128000	127084	1.54454e+06	1.33034e+06	1.24877e+06	0.259	0.257	0.251	0.265	0.256	0.272
									2.30521	132758	133821	128413	1.5742e+06	1.41356e+06	1.25811e+06	0.264	0.262	0.254	0.268	0.263	0.275
									2.38753	135824	133712	128350	1.60358e+06	1.44918e+06	1.25439e+06	0.267	0.267	0.257	0.27	0.271	0.279
									2.46984	136258	133170	132341	1.62024e+06	1.49292e+06	1.26689e+06	0.271	0.271	0.261	0.273	0.274	0.282
									2.55217	137524	131971	134692	1.66576e+06	1.47773e+06	1.26893e+06	0.275	0.278	0.263	0.275	0.279	0.286
									2.63449	138218	128716	139391	1.67315e+06	1.44035e+06	1.28655e+06	0.28	0.285	0.266	0.279	0.285	0.289
									2.71681	137715	128207	139758	1.69257e+06	1.42765e+06	1.30275e+06	0.284	0.29	0.269	0.283	0.289	0.292
									2.79914	137871	127003	136264	1.72279e+06	1.41301e+06	1.33294e+06	0.287	0.295	0.273	0.286	0.297	0.295
									2.88146	138495	127680	136502	1.75075e+06	1.40418e+06	1.35829e+06	0.291	0.3	0.275	0.289	0.301	0.297
									2.96379	140593	128658	137227	1.79044e+06	1.40345e+06	1.37669e+06	0.295	0.304	0.278	0.291	0.305	0.299
									3.04612	140967	126265	138401	1.82765e+06	1.42742e+06	1.4082e+06	0.299	0.31	0.282	0.294	0.31	0.302
									3.12844	139043	127551	138386	1.8414e+06	1.429e+06	1.4439e+06	0.304	0.314	0.285	0.296	0.314	0.303
									3.21076	138474	120531	138365	1.89484e+06	1.43337e+06	1.48588e+06	0.306	0.32	0.288	0.299	0.319	0.304
									3.29308	141668	127673	142807	1.94835e+06	1.47861e+06	1.51765e+06	0.31	0.324	0.29	0.303	0.318	0.307
									3.3754	143816	127967	145366	2.00236e+06	1.4885e+06	1.56728e+06	0.315	0.329	0.292	0.305	0.321	0.309
									3.45771	143729	125655	145847	2.05454e+06	1.51882e+06	1.61074e+06	0.317	0.333	0.294	0.307	0.323	0.31
									3.54004	145265	129315	147147	2.11692e+06	1.53741e+06	1.65147e+06	0.321	0.337	0.299	0.309	0.326	0.312
									3.62237	142945	125000	145102	2.14947e+06	1.52237e+06	1.70383e+06	0.325	0.343	0.304	0.312	0.329	0.312
									3.70471	144064	129066	146474	2.18168e+06	1.5344e+06	1.74517e+06	0.33	0.348	0.308	0.316	0.332	0.315
									3.787	147683	128644	146978	2.20259e+06	1.55227e+06	1.77606e+06	0.334	0.354	0.312	0.319	0.336	0.316
									3.86933	148510	129476	146614	2.2643e+06	1.59181e+06	1.82128e+06	0.337	0.359	0.316	0.321	0.338	0.317
									3.95165	147053	130241	145900	2.32793e+06	1.61861e+06	1.88122e+06	0.341	0.365	0.32	0.321	0.339	0.318
									4.03397	148147	131394	148791	2.37506e+06	1.6227e+06	1.92937e+06	0.346	0.371	0.325	0.325	0.342	0.319
									4.11629	148806	133058	153188	2.40191e+06	1.63683e+06	1967800	0.35	0.377	0.329	0.328	0.345	0.32
									4.19862	146566	127283	147994	2.4567e+06	1.64898e+06	2.00565e+06	0.355	0.385	0.334	0.33	0.347	0.321
									4.28095	149354	133541	151902	2.50823e+06	1.66828e+06	2.05663e+06	0.359	0.392	0.338	0.333	0.349	0.323
									4.36326	149501	135250	153901	2.52562e+06	1.70064e+06	2.11276e+06	0.363	0.4	0.345	0.336	0.351	0.325
									4.44558	145721	131230	149174	2.58717e+06	1.70535e+06	2.1351e+06	0.369	0.408	0.351	0.337	0.353	0.326
									4.5279	148592	136101	150888	2.67071e+06	1.75772e+06	2.20598e+06	0.373	0.417	0.356	0.338	0.355	0.326
									4.61023	149884	137621	152583	2.71484e+06	1.76792e+06	2.25469e+06	0.378	0.427	0.362	0.34	0.358	0.328
									4.69255	149044	136906	153978	2.76756e+06	1.75438e+06	2.29839e+06	0.383	0.437	0.369	0.341	0.359	0.328
									4.77488	145229	132565	150324	2.7652e+06	1.8025e+06	2.34219e+06	0.388	0.448	0.376	0.343	0.361	0.33
									4.8572	142693	133985	151453	2.87684e+06	1.80554e+06	2.38137e+06	0.394	0.46	0.384	0.343	0.363	0.331
									4.93952	143865	141359	158148	2.8904e+06	1.83902e+06	2.41614e+06	0.399	0.473	0.391	0.346	0.364	0.332
									5.02183	144395	145579	161932	2.93435e+06	1.86682e+06	2.45788e+06	0.405	0.484	0.4	0.348	0.365	0.334
									5.10415	144741	147731	161737	2943600	1.86547e+06	2.48843e+06	0.41	0.499	0.411	0.35	0.367	0.335
									5.18648	142349	150675	162884	3.01938e+06	1.89315e+06	2.51541e+06	0.418	0.514	0.422	0.352	0.369	0.337
									5.2688	143245	154183	165647	2.9959e+06	1.89199e+06	2.55109e+06	0.424	0.531	0.431	0.356	0.371	0.339
									5.35112	141736	156620	166982	3.07516e+06	1.91422e+06	2.5928e+06	0.432	0.547	0.442	0.356	0.371	0.339
									5.43343	139970	159025	168616	3.10994e+06	1.90869e+06	2.63181e+06	0.439	0.566	0.456	0.357	0.373	0.339
									5.51574	139116	161827	163791	3.12374e+06	1.90596e+06	2.68095e+06	0.447	0.584	0.469	0.359	0.374	0.34
									5.59806	138870	162733	165497	3.14204e+06	1.91952e+06	2.7142e+06	0.455	0.603	0.481	0.361	0.377	0.342
									5.68038	138469	182607	169406	3.21632e+06	1.92483e+06	2.72219e+06	0.465	0.606	0.495	0.362	0.378	0.344
									5.7627	137895	207832	180741	3.23243e+06	1.92996e+06	2.76555e+06	0.474	0.6	0.51	0.363	0.38	0.345
									5.84501	137720	190792	181878	3.25049e+06	1.92516e+06	2.79333e+06	0.486	0.597	0.524	0.365	0.383	0.346
									5.92732	137119	166192	194092	3.28908e+06	1.9253e+06	2.81386e+06	0.496	0.594	0.534	0.365	0.384	0.347
									6.00963	137810	154672	233353	3.34963e+06	1.94853e+06	2.85522e+06	0.506	0.591	0.527	0.367	0.386	0.348
									6.09194	138585	156932	235291	3.35798e+06	1.9475e+06	2.89036e+06	0.52	0.59	0.519	0.369	0.387	0.349
									6.17426	139473	166231	210199	3.38019e+06	1.95135e+06	2.91869e+06	0.531	0.59	0.518	0.37	0.389	0.35
									6.25658	144816	171961	193752	3.40577e+06	1.9288e+06	2.93994e+06	0.544	0.589	0.521	0.371	0.392	0.351
									6.33888	145740	152867	187031	3.41119e+06	1.9015e+06	2.96054e+06	0.554	0.588	0.522	0.372	0.395	0.351
									6.4212	147221	133293	203006	3.43436e+06	1.89675e+06	2.96617e+06	0.566	0.587	0.522	0.373	0.397	0.352
									6.50351	166945	124526	204662	3.44343e+06	1.87837e+06	2.97634e+06	0.577	0.586	0.523	0.375	0.399	0.355
									6.58582	206329	120592	196170	3.45066e+06	1.85231e+06	2.9789e+06	0.578	0.584	0.524	0.377	0.403	0.357
									6.66813	217054	117513	170390	3.48628e+06	1.84223e+06	2.98618e+06	0.575	0.583	0.523	0.376	0.405	0.358
									6.75044	205627	115353	157919	3.47215e+06	1.83094e+06	2.99764e+06	0.574	0.581	0.521	0.378	0.408	0.358
									6.83275	196675	111718	147679	3.5017e+06	1.8167e+06	3.02258e+06	0.57	0.581	0.52	0.379	0.41	0.36
									6.91506	198982	109313	142613	3.47581e+06	1.77028e+06	3.02327e+06	0.567	0.581	0.519	0.382	0.415	0.361
									6.99737	200920	105504	137437	3.49291e+06	1.74821e+06	3.02847e+06	0.565	0.581	0.519	0.381	0.418	0.364
									7.07969	201446	102496	134357	3.49481e+06	1738000	3.04644e+06	0.567	0.583	0.516	0.384	0.421	0.363
									7.162	192741	100338	130391	3.51063e+06	1.71618e+06	3.05594e+06	0.568	0.582	0.517	0.383	0.423	0.365
									7.24431	166742	97757.7	127058	3.49767e+06	1.68917e+06	3.05347e+06	0.569	0.582	0.516	0.386	0.427	0.365
									7.32663	143743	95087.6	122747	3.48046e+06	1.65313e+06	3.03795e+06	0.567	0.582	0.517	0.387	0.432	0.367
									7.40894	129974	90516.2	117666	3.50349e+06	1.63326e+06	3.03698e+06	0.568	0.585	0.518	0.388	0.437	0.368
									7.49125	123224	87847.3	115812	3.48263e+06	1.60705e+06	3.03088e+06	0.566	0.583	0.517	0.389	0.442	0.369
									7.57357	118005	85024	112152	3.48005e+06	1.62815e+06	3.01553e+06	0.567	0.583	0.519	0.391	0.447	0.371
									7.65588	114993	81778.7	109170	3.45293e+06	1.76516e+06	3.02908e+06	0.566	0.583	0.517	0.391	0.443	0.371
									7.73819	109942	78727.3	104419	3479000	1.89717e+06	3.02735e+06	0.567	0.583	0.518	0.393	0.44	0.373
									7.82052	107110	76408.9	96920.7	3.47453e+06	1.98637e+06	3.05927e+06	0.565	0.582	0.517	0.394	0.435	0.372
									7.90282	103552	73113	97849.1	3.45568e+06	2.02472e+06	3.02037e+06	0.565	0.584	0.517	0.394	0.433	0.374
									7.98513	100770	69866.2	93673.7	3.4354e+06	2.05771e+06	3.02566e+06	0.564	0.583	0.518	0.395	0.431	0.375
									8.06745	97010.6	67304.8	91100.6	3.43408e+06	2.07585e+06	3.01176e+06	0.565	0.584	0.517	0.397	0.43	0.376
									8.14976	94361.7	64675.8	87706.8	3.42191e+06	2.11747e+06	2.99712e+06	0.564	0.583	0.515	0.397	0.429	0.376
									8.23207	89063.8	62783.9	83994.2	3.4048e+06	2.10126e+06	2.99259e+06	0.564	0.583	0.516	0.398	0.429	0.378
									8.31438	86909.6	60881.6	79452.4	3405525	2.08044e+06	2.99925e+06	0.564	0.583	0.515	0.4	0.428	0.378
									8.3967	83344	58683.2	77904.9	3.39608e+06	2.05602e+06	2.97519e+06	0.564	0.584	0.515	0.401	0.428	0.38
									8.47902	79833.3	57333.9	76361.9	3.39747e+06	2.03357e+06	2.96452e+06	0.564	0.584	0.514	0.401	0.427	0.38
									8.56134	76273	55423.9	73498.1	3.36647e+06	1.99962e+06	2.93666e+06	0.564	0.585	0.514	0.403	0.426	0.381
									8.64366	73133	53947	70504.9	3.37912e+06	1.97268e+06	2.95546e+06	0.564	0.585	0.513	0.403	0.425	0.381
									8.72596	69766	52835.3	66297.7	3.34621e+06	1.92241e+06	2.92486e+06	0.564	0.583	0.514	0.404	0.425	0.382
									8.80828	66868.8	51698.1	66519.5	3.35057e+06	1.89697e+06	2.94166e+06	0.564	0.583	0.514	0.405	0.425	0.382
									8.8906	63769.1	51144.3	65779.7	3.32303e+06	1859200	2.91326e+06	0.563	0.582	0.513	0.405	0.425	0.383
									8.9729	60788.6	49905.5	63980.5	3.32283e+06	1.82878e+06	2.90642e+06	0.563	0.582	0.512	0.405	0.426	0.384
									9.05521	58675	49182.4	62849.3	3.31221e+06	1.78814e+06	2.89456e+06	0.563	0.581	0.511	0.406	0.427	0.384
									9.13753	56076.5	48176.7	61903.9	3.32948e+06	1.76327e+06	2.8961e+06	0.562	0.583	0.51	0.405	0.426	0.385
									9.21983	54138.5	47511.1	60064.6	3.30545e+06	1.72649e+06	2.8707e+06	0.563	0.583	0.511	0.407	0.427	0.385
									9.30215	52419.9	47097.9	59913.6	3.28625e+06	1.69839e+06	2.88025e+06	0.562	0.582	0.509	0.408	0.427	0.385
									9.38447	50411	46536.1	58470.5	3.29024e+06	1.67748e+06	2.86158e+06	0.562	0.582	0.508	0.408	0.427	0.386
									9.46678	49468	45900.3	57314.3	3.27644e+06	1.64789e+06	2.84367e+06	0.562	0.582	0.509	0.409	0.428	0.387
									9.54909	48119.2	45875	57276.1	3.35238e+06	1.62255e+06	2.83296e+06	0.562	0.584	0.507	0.409	0.43	0.387
									9.6314	46499.1	44750	56483.2	3.51399e+06	1.59607e+06	2.81616e+06	0.561	0.584	0.507	0.407	0.429	0.387
									9.71373	45201.4	44258.6	56146	3.66664e+06	1.56967e+06	2.79686e+06	0.561	0.584	0.507	0.404	0.431	0.387
									9.79604	44037.4	43628	55009.9	3628095	1.54231e+06	2.7669e+06	0.561	0.586	0.507	0.4	0.432	0.389
									9.87834	43524.1	43328.2	54837.6	3.49164e+06	1.53179e+06	2.78377e+06	0.561	0.585	0.505	0.398	0.433	0.388
									9.96066	42144.1	42921.4	54479.2	3.36083e+06	1.50427e+06	2.76504e+06	0.562	0.585	0.505	0.396	0.434	0.388
									10.043	41782.9	42017.1	53210.3	3.24089e+06	1.48638e+06	2.78788e+06	0.562	0.585	0.504	0.393	0.435	0.388
									10.1253	40798.9	42201.7	52675.2	3.12202e+06	1.46246e+06	2.76898e+06	0.562	0.585	0.505	0.391	0.436	0.389
									10.2076	39530.2	41240.6	51842.9	2.98544e+06	1.43489e+06	2.85668e+06	0.562	0.586	0.503	0.389	0.437	0.386
									10.2899	39163.4	40933.4	52141.2	2.88636e+06	1.4176e+06	3.07009e+06	0.563	0.586	0.503	0.386	0.438	0.383
									10.3722	38556.1	40662.1	50930.4	2.73964e+06	1.3943e+06	3.05571e+06	0.561	0.586	0.503	0.384	0.439	0.379
									10.4545	37969.7	39885.7	50027.9	2.61502e+06	1.3683e+06	2.94034e+06	0.561	0.586	0.502	0.382	0.44	0.376
									10.5369	37067.7	39754.7	49854	2.48999e+06	1.35126e+06	2.82305e+06	0.561	0.587	0.5	0.379	0.439	0.373
									10.6192	36372.5	38854.9	49067.9	2.35096e+06	1.32691e+06	2.69742e+06	0.561	0.586	0.501	0.379	0.442	0.371
									10.7015	35614.3	38145.1	48526	2.23275e+06	1.30317e+06	2.58436e+06	0.56	0.586	0.5	0.377	0.443	0.368
									10.7838	34521.4	38131.2	47680	2.10629e+06	1.27381e+06	2.45601e+06	0.562	0.587	0.5	0.377	0.444	0.366
									10.8661	34878.6	37657	47196	2.00776e+06	1.2546e+06	2.32635e+06	0.56	0.586	0.5	0.374	0.445	0.364
									10.9484	34026.7	36936.9	46718	1894688	1.22477e+06	2.2272e+06	0.561	0.586	0.5	0.375	0.446	0.361
									11.0307	33321.4	36983	45762	1.80814e+06	1.2084e+06	2.10036e+06	0.56	0.587	0.5	0.374	0.447	0.36
									11.113	32800.7	36458.3	44595.6	1.72303e+06	1.19064e+06	1.96855e+06	0.562	0.587	0.502	0.373	0.447	0.359
									11.1954	32688.6	35880.7	44107.8	1.65439e+06	1.17686e+06	1.87756e+06	0.562	0.587	0.501	0.371	0.448	0.356
									11.2777	32508.9	35074.8	43956.1	1.58263e+06	1.15663e+06	1.7589e+06	0.562	0.588	0.501	0.371	0.45	0.356
									11.36	31306	34774.7	43626.7	1.51841e+06	1.12612e+06	1.65437e+06	0.562	0.586	0.501	0.369	0.451	0.354
									11.4423	31413.5	34684.8	43066.1	1.44845e+06	1.09924e+06	1.55873e+06	0.561	0.587	0.499	0.369	0.452	0.353
									11.5246	30428.8	34100.7	42513	1.38478e+06	1.0678e+06	1.48301e+06	0.562	0.586	0.499	0.368	0.453	0.351
									11.6069	30332.1	33522.1	41769.5	1.33355e+06	1.0512e+06	1.40363e+06	0.56	0.588	0.499	0.368	0.455	0.35
									11.6892	30105.4	33633.7	40722.9	1.27639e+06	1.04481e+06	1.34092e+06	0.56	0.587	0.498	0.366	0.454	0.348
									11.7715	29811.1	33742.3	41114.5	1.21784e+06	1.01978e+06	1.28172e+06	0.561	0.586	0.498	0.366	0.455	0.347
									11.8538	28902	33115.8	40939.8	1.15351e+06	1.00922e+06	1.22385e+06	0.561	0.587	0.498	0.366	0.457	0.346
									11.9362	28471.4	32709.2	40156.3	1.08699e+06	970898	1.17514e+06	0.56	0.588	0.499	0.366	0.459	0.345
									12.0185	28600.7	32168.4	38955.9	1.02782e+06	958423	1.12531e+06	0.561	0.588	0.499	0.365	0.459	0.344
									12.1008	27628.6	31652	37387.6	970713	927946	1.09154e+06	0.56	0.589	0.498	0.363	0.46	0.343
									12.1831	27392.9	31829.6	38172.3	912776	906668	1.05574e+06	0.56	0.587	0.499	0.362	0.461	0.342
									12.2654	27417.9	31445.6	37951.8	851033	877940	1.01767e+06	0.56	0.588	0.498	0.363	0.464	0.341
									12.3477	26588.2	30655.9	37345.4	812275	856316	982965	0.561	0.587	0.498	0.363	0.465	0.341
									12.43	26932.3	30935.3	37234.9	785773	834751	958628	0.561	0.587	0.498	0.362	0.466	0.339
									12.5123	26301.2	30874.1	37227.8	752633	813412	937065	0.561	0.588	0.496	0.362	0.468	0.339
									12.5946	25795	30527.2	36787.1	733061	792859	903888	0.561	0.588	0.498	0.361	0.468	0.338
									12.677	25799.6	30022.1	35857.4	713553	772353	882576	0.559	0.588	0.498	0.36	0.47	0.337
									12.7593	25482.1	29477	35905.4	691303	751572	857570	0.56	0.587	0.497	0.36	0.47	0.335
									12.8416	25211.1	29347.5	35263.1	683446	735367	834287	0.559	0.587	0.498	0.359	0.472	0.335
									12.9239	24726.8	29582.6	35150.9	673263	712177	807573	0.56	0.587	0.497	0.358	0.474	0.335
									13.0062	24725	29132.4	34744.5	656156	695802	785584	0.56	0.589	0.497	0.359	0.475	0.334
									13.0885	24857.1	29030.7	34848.8	651196	673288	756246	0.56	0.587	0.496	0.357	0.476	0.333
									13.1708	24223.6	28777.2	34843.4	636854	648749	737054	0.559	0.588	0.498	0.357	0.479	0.332
									13.2531	24034	28559.5	34215.3	630863	616825	704051	0.559	0.588	0.497	0.357	0.48	0.331
									13.3354	23749.1	28539.1	34299.8	622251	604151	680196	0.558	0.588	0.497	0.355	0.482	0.332
									13.4177	23682.8	28412.3	33500	608199	574894	653730	0.558	0.587	0.498	0.356	0.483	0.33
									13.5	23585	28100.3	33340	605554	558299	624314	0.559	0.588	0.497	0.354	0.485	0.331
									13.5823	23424	28035.7	33533.2	596621	542901	600124	0.559	0.588	0.497	0.354	0.486	0.33
									13.6646	23059.1	27604.4	32415.3	589972	523281	581633	0.558	0.589	0.496	0.354	0.488	0.33
									13.7469	23001.8	27758.1	32728.4	582898	502697	561210	0.558	0.587	0.497	0.353	0.489	0.329
									13.8293	23021.5	27481.3	33171	573099	478354	546329	0.557	0.588	0.497	0.353	0.492	0.328
									13.9116	22798.9	27421.8	32156.9	564923	468622	532070	0.557	0.588	0.497	0.352	0.492	0.327
									13.9939	22596.1	27292.5	32641.1	565846	452087	520534	0.557	0.588	0.496	0.351	0.494	0.326
									14.0762	22947.9	27344.7	32064.4	559703	440081	510675	0.557	0.589	0.497	0.35	0.494	0.326
									14.1585	22341.7	27344.1	32229.8	552997	422823	495902	0.556	0.587	0.496	0.35	0.496	0.326
									14.2408	22450.5	27319.7	32146.9	545871	411400	485080	0.555	0.588	0.497	0.35	0.498	0.326
									14.3231	22279.3	27034	32221.3	538751	397625	477517	0.555	0.588	0.497	0.35	0.499	0.325
									14.4054	21866.4	26705.8	32048.3	534679	378670	471623	0.554	0.588	0.497	0.349	0.5	0.324
									14.4877	22064.9	26650.3	31455.6	530408	367016	467997	0.555	0.589	0.496	0.348	0.503	0.323
									14.57	21565	26667.2	31563.4	520888	357682	458728	0.554	0.589	0.497	0.347	0.503	0.323
									14.6524	21700.4	26508.5	31464.8	520026	344820	451628	0.554	0.59	0.497	0.347	0.506	0.323
									14.7347	21773	26190.2	30959.8	513161	331811	448699	0.555	0.589	0.498	0.348	0.507	0.322
									14.817	21397.8	25964.3	31237.4	509343	321512	440087	0.553	0.589	0.497	0.347	0.508	0.322
									14.8993	21386.3	25857.6	30865.2	503335	310116	438090	0.554	0.59	0.497	0.346	0.51	0.321
									14.9816	21509.9	25815.3	30411.6	504313	302567	432199	0.553	0.59	0.498	0.345	0.51	0.321
									15.0639	21097.5	25789.8	30717.7	498866	293735	428150	0.554	0.59	0.496	0.344	0.513	0.321
									15.1462	21075.8	25447.5	30167	488310	283994	423562	0.554	0.59	0.497	0.345	0.513	0.32
									15.2285	21260.4	25539	30265.1	489680	276753	416196	0.553	0.59	0.498	0.344	0.515	0.321
									15.3108	20874.8	25040.7	29913.7	483184	267360	412822	0.551	0.589	0.498	0.343	0.517	0.32
									15.3931	21115.9	23988.5	29656.6	479550	257940	409520	0.552	0.608	0.498	0.342	0.519	0.319
									15.4754	20742.8	24023	29594.4	472985	249699	403959	0.552	0.609	0.498	0.342	0.519	0.32
									15.5577	20508.1	23782	29647.9	475003	246715	401445	0.553	0.61	0.497	0.341	0.52	0.319
									15.64	20882.5	24935.6	29841	469059	244487	398555	0.553	0.59	0.497	0.341	0.522	0.319
									15.7223	20834.8	24489	29485	465041	236073	393613	0.551	0.591	0.499	0.341	0.524	0.318
									15.8046	20439.2	24508.5	29656.6	460086	225610	388594	0.551	0.59	0.498	0.339	0.523	0.318
									15.887	20567.3	24211.5	29309.9	456547	218153	383607	0.55	0.591	0.497	0.34	0.524	0.318
									15.9693	20364.8	24315.4	29587.5	450121	215405	381710	0.551	0.596	0.497	0.339	0.526	0.317
									16.0516	20698.2	24355.9	29283.1	449499	212641	376596	0.55	0.59	0.498	0.337	0.529	0.317
									16.1339	20613.4	23866.3	28882	446567	205788	373145	0.551	0.591	0.5	0.337	0.532	0.317
									16.2162	20570.7	23908.5	28150.3	444834	200994	368451	0.552	0.59	0.499	0.337	0.532	0.317
									16.2985	20751.4	23484.1	28410.8	441961	197276	363757	0.551	0.597	0.499	0.337	0.533	0.317
									16.3808	20413.8	23545.6	29066.3	440304	193398	364794	0.551	0.592	0.498	0.335	0.533	0.315
									16.4631	20361.8	23495.8	28670	432821	189782	359215	0.55	0.591	0.5	0.336	0.537	0.316
									16.5454	20646.1	23345.2	28056.1	429506	183128	356610	0.551	0.591	0.499	0.334	0.54	0.315
									16.6277	20750	23354.7	27906	428591	177675	352732	0.552	0.592	0.5	0.335	0.541	0.314
									16.7101	20696.9	22785.5	28142	421623	170753	350073	0.551	0.592	0.5	0.334	0.543	0.314
									16.7924	20629.1	23008.5	27622.5	414467	169295	347487	0.55	0.591	0.498	0.334	0.545	0.314
									16.8747	20733.2	23091.4	27911.8	415741	166252	343182	0.551	0.591	0.499	0.332	0.547	0.314
									16.957	20275	22657.7	27772	411810	166519	342214	0.549	0.593	0.5	0.332	0.547	0.313
									17.0393	20545.5	22446.1	27483	410180	162424	336726	0.55	0.594	0.501	0.333	0.55	0.314
									17.1216	20312.7	22290.1	27002	404111	158016	331885	0.55	0.593	0.499	0.332	0.551	0.313
									17.2039	20122	21979.7	27181.6	404133	155538	330978	0.549	0.592	0.501	0.331	0.554	0.312
									17.2862	20645.5	21979.8	27036	399385	150950	326603	0.55	0.594	0.5	0.33	0.555	0.312
									17.3685	20624.3	21266	26580.8	397918	146831	324595	0.551	0.594	0.501	0.33	0.557	0.311
									17.4508	20514.5	21684.7	26643.4	393652	145479	323868	0.55	0.593	0.502	0.328	0.559	0.311
									17.5331	20375.7	21577.4	26798.4	383930	143434	318749	0.551	0.594	0.501	0.328	0.56	0.311
									17.6155	20482.8	21245.8	26233.5	385152	141728	316775	0.551	0.594	0.501	0.328	0.562	0.311
									17.6978	20398.2	20946.1	26368.5	382881	136644	314913	0.55	0.594	0.502	0.328	0.562	0.31
									17.7801	20436.4	21042.1	26565.7	378694	137996	312142	0.55	0.594	0.502	0.327	0.564	0.309
									17.8624	20405.8	20914.4	25988	377055	133825	311494	0.552	0.596	0.502	0.327	0.567	0.308
									17.9447	20360.7	20564	26260.4	373761	130657	305550	0.549	0.594	0.503	0.327	0.569	0.309
									18.027	20541.8	20686.9	26362.5	371720	129775	305269	0.55	0.594	0.502	0.325	0.568	0.308
									18.1093	20593.5	20307	25730.2	367102	128012	301078	0.551	0.596	0.504	0.325	0.571	0.309
									18.1916	20829.1	20626.9	25668.7	363243	126356	300570	0.55	0.595	0.504	0.325	0.573	0.307
									18.2739	20352.7	20156.3	25478.2	363216	123827	297524	0.55	0.595	0.504	0.324	0.573	0.307
									18.3562	20595.3	20167.8	25517.9	358050	122380	293795	0.551	0.596	0.504	0.323	0.574	0.307
									18.4386	20815.2	19763.4	25316.8	353175	119760	290619	0.552	0.596	0.505	0.325	0.576	0.307
									18.5209	20638.8	19664.4	25340.6	352183	117768	288402	0.551	0.596	0.505	0.323	0.578	0.306
									18.6032	20625	19635.9	25192.1	348768	116829	287866	0.552	0.596	0.505	0.323	0.579	0.306
									18.6855	20683	19431.2	24914.9	345919	113095	285934	0.552	0.596	0.505	0.322	0.582	0.305
									18.7678	20495.5	19834.2	24996	344506	115151	282675	0.555	0.597	0.505	0.322	0.583	0.305
									18.8501	20556	19318.3	24895.3	341106	114854	282543	0.554	0.597	0.506	0.322	0.583	0.304
									18.9324	20669.1	18943	24712	338938	109513	278908	0.553	0.597	0.507	0.321	0.585	0.304
									19.0147	20506.3	18827.8	24652.9	334592	108261	275197	0.555	0.598	0.507	0.321	0.587	0.304
									19.097	20832.1	18907.9	24686.4	330534	106239	271839	0.554	0.597	0.507	0.32	0.587	0.304
									19.1794	20620.9	18953.1	24591.7	331003	105005	269766	0.554	0.597	0.507	0.318	0.587	0.304
									19.2617	20418.8	18329.4	24559.1	325673	104633	268967	0.554	0.598	0.508	0.318	0.588	0.303
									19.344	20878.8	18343.9	24633.1	323354	103509	266297	0.553	0.599	0.507	0.319	0.589	0.303
									19.4263	20529.8	18197	24412.6	320978	100778	263732	0.553	0.599	0.509	0.319	0.591	0.302
									19.5086	20839.6	18274.2	24249.5	318145	99439.2	261881	0.555	0.598	0.509	0.317	0.592	0.302
									19.5909	20748.7	18093.3	24307.8	318415	100217	256871	0.557	0.6	0.51	0.316	0.591	0.302
									19.6732	20534.2	17626.7	24117.4	312646	99155.9	257150	0.556	0.6	0.511	0.316	0.59	0.301
									19.7555	20636.7	17436.7	23602.7	310498	97978.1	251940	0.556	0.6	0.511	0.317	0.594	0.302
									19.8378	20293.2	17550.7	23937.5	306956	96670	252708	0.556	0.601	0.512	0.316	0.594	0.301
									19.9201	20575.5	17016.6	23550.8	304251	94048.7	247500	0.556	0.601	0.512	0.315	0.596	0.302
									20.0025	20528.8	17039.9	23712.9	298914	94055.5	246478	0.556	0.601	0.512	0.315	0.595	0.301
									20.0848	20829.1	17093.2	23407.4	297152	93127.3	242784	0.556	0.601	0.513	0.315	0.597	0.301
									20.1671	20396.8	16910.3	23341.7	293232	91178.9	241342	0.557	0.602	0.515	0.314	0.598	0.301
									20.2494	20597.8	16568.1	22978.6	290195	89854.8	241137	0.557	0.602	0.514	0.313	0.599	0.3
									20.3317	20596.1	16306.3	23281.6	290591	89810.7	238927	0.557	0.604	0.515	0.313	0.597	0.3
									20.414	20589.2	16134.3	23633	289548	87847.8	235797	0.555	0.603	0.515	0.314	0.598	0.3
									20.4963	20841.4	15864.2	23081.2	285927	84437.6	234017	0.555	0.604	0.517	0.313	0.601	0.301
									20.5787	20569.1	15882.5	23166.7	283585	84259.6	230643	0.557	0.604	0.516	0.311	0.601	0.3
									20.661	20517.9	15882.6	23050.3	283627	85777	229777	0.558	0.605	0.517	0.311	0.601	0.3
									20.7433	20513.5	15250.8	22689.2	276633	82006.6	227284	0.557	0.606	0.518	0.311	0.602	0.299
									20.8256	20651.1	15534.8	22215.8	273984	80398	226408	0.556	0.604	0.519	0.311	0.603	0.299
									20.9079	20585.3	15562	22571.2	270965	79779.8	221027	0.557	0.605	0.52	0.311	0.604	0.299
									20.9902	20847.1	14943.8	22215.8	269542	77546.2	221217	0.556	0.605	0.519	0.31	0.606	0.299
									21.0725	20770.6	15021.4	22303.3	269311	77330	219584	0.558	0.607	0.521	0.309	0.606	0.298
									21.1548	21093.5	14824	22215	268816	76734.8	216564	0.556	0.608	0.521	0.309	0.607	0.298
									21.2371	20748.7	14467.9	22088.3	265230	76141.4	216557	0.557	0.607	0.521	0.309	0.608	0.298
									21.3194	21134.6	14703.5	22272	262036	74244.3	214030	0.557	0.607	0.522	0.308	0.61	0.297
									21.4018	20746.4	14301	22320.5	259558	72484.5	210923	0.556	0.608	0.521	0.308	0.611	0.298
									21.4841	21114.9	14346.5	22132.2	258870	71919.8	210158	0.557	0.609	0.522	0.307	0.611	0.297
									21.5664	20973.2	13800	21755.3	255516	69519.6	207724	0.559	0.61	0.523	0.306	0.612	0.297
									21.6487	21520.6	13934.3	21741.4	254951	68633	206010	0.557	0.609	0.522	0.306	0.613	0.297
									21.731	21384.9	13870.5	22235.2	251209	67775.8	205409	0.556	0.61	0.523	0.306	0.611	0.296
									21.8133	21383.8	13648.1	22393.1	249359	66104.2	203128	0.555	0.611	0.524	0.306	0.614	0.297
									21.8956	21007.2	13462.3	21413.3	248341	64876.4	201773	0.556	0.61	0.525	0.305	0.615	0.295
									21.9779	21612.6	13287.6	21171.4	245220	63513	198139	0.555	0.612	0.525	0.305	0.616	0.296
									22.0602	21404.7	13256.5	21445.9	245816	61732.6	195582	0.556	0.612	0.527	0.304	0.617	0.297
									22.1426	21473.9	13102.9	21683.1	241612	61823.1	195790	0.555	0.612	0.527	0.304	0.616	0.295
									22.2249	21427.3	12851.8	21320.1	241739	59985.4	194658	0.557	0.614	0.528	0.303	0.616	0.295
									22.3072	21625.2	12772	21274.6	237350	58825	191874	0.555	0.614	0.528	0.303	0.617	0.294
									22.3895	21521.6	12791.5	21236.7	237465	57360.8	189400	0.556	0.614	0.528	0.303	0.618	0.295
									22.4718	21956.7	12642.3	21313.8	235162	55762.1	190071	0.554	0.615	0.529	0.302	0.618	0.294
									22.5541	21750.5	12644.5	20956.6	230871	54331.2	187207	0.553	0.616	0.53	0.302	0.619	0.294
									22.6364	21835.4	12410	20809.4	229814	54202.3	185677	0.553	0.617	0.53	0.301	0.618	0.294
									22.7187	22198.9	12140.8	21118.6	228767	52706	184160	0.553	0.618	0.531	0.301	0.619	0.294
									22.801	22012.6	12126	20750	227807	52030.6	181391	0.556	0.619	0.532	0.301	0.62	0.294
									22.8834	22184.1	11832	20962.5	225299	50568.4	181276	0.554	0.619	0.533	0.301	0.621	0.294
									22.9657	22182.3	11693.1	20662.9	223522	49524.9	180137	0.554	0.619	0.534	0.301	0.623	0.293
									23.048	22136.9	11649	20749.5	220003	48113.6	178262	0.555	0.621	0.535	0.3	0.625	0.294
									23.1303	22423.1	11529	20588.8	221294	48041.7	176038	0.553	0.62	0.535	0.299	0.623	0.293
									23.2126	22570.4	11312.4	20003.7	217131	45855.8	175000	0.554	0.621	0.536	0.298	0.624	0.293
									23.2949	22565.2	11392.9	20239.3	215617	46110.4	173638	0.552	0.621	0.535	0.298	0.625	0.293
									23.3772	22834.8	11146.1	20208.6	215890	45153.4	170112	0.551	0.623	0.537	0.299	0.626	0.294
									23.4608	23188.7	11020.9	20456.2	213273	43552.7	168710	0.551	0.623	0.537	0.297	0.626	0.293
									23.5419	22525.3	10852.6	19790.4	211431	41944.2	168068	0.554	0.624	0.539	0.297	0.627	0.293
									23.6242	22883.6	10776.4	19946.2	209195	41268.4	167225	0.55	0.626	0.539	0.298	0.626	0.293
									23.7065	23369.1	10948.8	20061.1	206124	42086.1	164751	0.55	0.625	0.54	0.298	0.627	0.293
									23.7888	23587.3	10704	19868.5	207495	39910.8	163303	0.55	0.625	0.54	0.297	0.628	0.294
									23.8711	23588	10346.1	19704.3	207512	38438.6	162440	0.551	0.627	0.541	0.295	0.627	0.293
									23.9534	23410.2	10177	19817.7	201599	37556.6	161666	0.551	0.627	0.543	0.297	0.627	0.293
									24.0357	23190.6	10081.2	19483.5	201428	38423.8	159908	0.551	0.628	0.544	0.297	0.63	0.293
									24.118	23793.1	9990.46	19339.4	200223	36347.1	158519	0.551	0.629	0.545	0.296	0.631	0.293
									24.2003	23712.7	9864.86	19519.3	200410	35747.2	155997	0.55	0.629	0.545	0.295	0.629	0.293
									24.2827	23614.1	9800.32	19230.3	197773	35042.9	155519	0.552	0.631	0.547	0.295	0.629	0.293
									24.365	23747.7	9654.52	19235.8	196905	34709.1	155890	0.551	0.631	0.547	0.295	0.629	0.292
									24.4473	23720	9501.58	19345.5	193230	34267.8	152908	0.55	0.632	0.547	0.296	0.631	0.292
									24.5296	24192.7	9454.98	19189.4	191823	32946.2	152178	0.55	0.633	0.549	0.294	0.632	0.292
									24.6119	24128.9	9242.09	19225.9	193928	32263.5	151079	0.551	0.632	0.549	0.293	0.63	0.292

## Sheet: Fig 4
	Fig 4A														Fig 4B								Fig 4C			Fig 4D
	Time (hours)	WT OD600			CovRS- OD600			WT RLU/OD600			CovRS- RLU/OD600					PcomX-luxAB			PcomGA-luxAB				WT	CovRS-			Wild type			CovRS-
	0	0.13	0.143	0.126	0.15	0.146	0.15	35000	29741.3	42063.5	938473	931164	908107		WT	191792	115795	110839	7454.06	5773.48	4525.23		2.3e-05	0.0017		5.5	<1E-08	<1E-08	<1E-08	0.00333	0.00556	0.00444
	0.082349	0.14	0.138	0.14	0.146	0.143	0.137	72728.6	65471	67850	1.72444e+06	1.49772e+06	1.49315e+06		CovRS-	2.73053e+06	2.94372e+06	2.95147e+06	203464	260037	279434		5e-05	0.002		6	<1E-08	<1E-08	<1E-08	0.00204	0.0034	0.00272
	0.164474	0.155	0.162	0.142	0.157	0.151	0.154	83858.1	69666.7	83204.2	1.93032e+06	1.82599e+06	1.70079e+06										6e-05	0.0009		6.3	1.28e-06	1.71e-06	3e-06	0.0014	0.0012	0.0016
	0.246545	0.137	0.171	0.147	0.157	0.143	0.14	127036	87725.1	99081.6	2.48994e+06	2.36664e+06	2.28471e+06													6.6	6.42e-05	6.42e-05	4.28e-05	0.001	0.00225	0.002
	0.328688	0.162	0.176	0.147	0.157	0.143	0.139	119790	100983	115925	2.70574e+06	2.67483e+06	2.62018e+06													6.9	2.14e-05	1.71e-05	1.93e-05	0.00014	0.00014	0.00016
	0.410796	0.182	0.178	0.154	0.157	0.144	0.141	110841	105551	119695	2.78854e+06	2.77079e+06	2.70926e+06													7.2	1.13e-05	1.13e-05	9.38e-06	0.000191	0.000218	0.000218
	0.492912	0.185	0.179	0.17	0.155	0.148	0.144	111232	105872	110447	2.91823e+06	2.79794e+06	2.76053e+06													7.5	6e-06	6e-06	5e-06	9.24e-07	2.31e-07	6.93e-07
	0.57501	0.19	0.184	0.191	0.157	0.151	0.149	108663	104554	100079	2.90966e+06	2.78261e+06	2.72053e+06													8	5.83e-06	5.83e-06	3.88e-06	<1E-08	<1E-08	<1E-08
	0.657128	0.196	0.189	0.196	0.168	0.154	0.153	105658	102540	97729.6	2.73795e+06	2.77847e+06	2.69071e+06
	0.739236	0.2	0.192	0.196	0.187	0.161	0.155	103175	102839	96367.3	2.52207e+06	2.7314e+06	2.73082e+06
	0.821349	0.203	0.193	0.204	0.186	0.167	0.157	101729	101275	92230.4	2.61039e+06	2.71754e+06	2.77996e+06
	0.903455	0.21	0.2	0.211	0.187	0.179	0.164	98885.7	99280	88227.5	2.65974e+06	2.59884e+06	2.73462e+06
	0.985578	0.216	0.205	0.214	0.206	0.191	0.174	97296.3	95868.3	86387.9	2.49045e+06	2.51085e+06	2.65593e+06
	1.06768	0.222	0.211	0.213	0.218	0.197	0.182	94675.7	95052.1	88643.2	2.45488e+06	2.51736e+06	2.62765e+06
	1.14979	0.23	0.219	0.215	0.22	0.199	0.194	93439.1	92337.9	90432.6	2.52859e+06	2.56614e+06	2.5483e+06
	1.2319	0.235	0.224	0.218	0.223	0.205	0.203	91395.7	92035.7	91889.9	2.62738e+06	2.5886e+06	2.51531e+06
	1.31401	0.242	0.23	0.226	0.237	0.211	0.211	90764.5	89669.6	91261.1	2.6209e+06	2594891	2.5036e+06
	1.39613	0.248	0.237	0.232	0.241	0.217	0.215	89141.1	89835.4	91340.5	2.75634e+06	2.61595e+06	2.54605e+06
	1.47823	0.256	0.243	0.237	0.245	0.224	0.222	87558.6	86991.8	91708.9	2.80125e+06	2.70402e+06	2.61777e+06
	1.56034	0.264	0.249	0.245	0.249	0.231	0.233	86837.1	87606.4	88183.7	3.12416e+06	2.70496e+06	2.56518e+06
	1.64244	0.27	0.255	0.25	0.254	0.236	0.242	85733.3	84619.6	86820	3.10686e+06	2.78438e+06	2.61319e+06
	1.72455	0.277	0.262	0.257	0.255	0.248	0.251	86371.8	84358.8	85824.9	3.24736e+06	2.73638e+06	2.59476e+06
	1.80666	0.284	0.268	0.261	0.26	0.254	0.256	84654.9	81574.6	84122.6	3.33643e+06	2.76423e+06	2.62909e+06
	1.88879	0.292	0.276	0.27	0.266	0.26	0.263	81486.3	78449.3	81111.1	3.36832e+06	2.8128e+06	2.63861e+06
	1.9709	0.299	0.281	0.276	0.272	0.265	0.267	78531.8	76427	78344.2	3.50171e+06	2.84699e+06	2.63791e+06
	2.05301	0.316	0.302	0.299	0.287	0.285	0.284	73224.7	71447	72909.7	3.47089e+06	2.62179e+06	2.42808e+06
	2.13508	0.312	0.296	0.292	0.284	0.277	0.27	74057.7	72652	74671.2	3.50219e+06	3.00838e+06	2.8421e+06
	2.21723	0.32	0.304	0.3	0.289	0.271	0.273	72371.9	70674.3	73020	3.70144e+06	3.15659e+06	2.85446e+06
	2.29933	0.329	0.312	0.309	0.297	0.276	0.277	68911.9	68801.3	71106.8	3.71039e+06	3.30637e+06	2.92064e+06
	2.38146	0.336	0.32	0.317	0.301	0.282	0.282	66110.1	66718.8	68719.2	3.72591e+06	3.44846e+06	2.95235e+06
	2.46356	0.344	0.328	0.324	0.306	0.287	0.289	64843	65597.6	67555.6	3.72275e+06	3.70942e+06	3.01348e+06
	2.54568	0.352	0.337	0.333	0.313	0.288	0.29	61877.8	62560.8	65312.3	3.70781e+06	4.0021e+06	3.17687e+06
	2.62778	0.362	0.345	0.343	0.319	0.304	0.293	60461.3	61953.6	63801.7	3.66825e+06	4.03298e+06	3.37839e+06
	2.7099	0.371	0.355	0.353	0.325	0.307	0.298	58954.2	60093	62260.6	3.62683e+06	4.17497e+06	3.59719e+06
	2.79201	0.381	0.365	0.363	0.332	0.311	0.307	57488.2	59290.4	60495.9	3.57399e+06	4.21495e+06	3.86687e+06
	2.87412	0.391	0.374	0.373	0.337	0.313	0.326	55951.4	58197.9	59817.7	3.54373e+06	4.19282e+06	3.90754e+06
	2.95625	0.402	0.385	0.384	0.344	0.318	0.322	54626.9	57937.7	59440.1	3.47286e+06	4.07907e+06	4.07268e+06
	3.03836	0.413	0.397	0.394	0.351	0.323	0.324	53668.3	56939.5	59190.4	3.41202e+06	4.05128e+06	4.07132e+06
	3.12048	0.423	0.409	0.407	0.355	0.332	0.331	52912.5	55645.5	58083.5	3.37498e+06	3.95163e+06	3.96781e+06
	3.20259	0.435	0.42	0.418	0.363	0.336	0.337	51471.3	55959.5	58354.1	3.27852e+06	3.93368e+06	3.89834e+06
	3.28471	0.447	0.431	0.429	0.368	0.339	0.341	51297.5	55710	58456.9	3.23752e+06	3.9391e+06	3.85439e+06
	3.36682	0.458	0.443	0.442	0.374	0.343	0.345	50967.2	55907.4	57909.5	3.18755e+06	3.92406e+06	3.81305e+06
	3.44893	0.471	0.456	0.454	0.381	0.35	0.352	50259	55723.7	57799.6	3.13478e+06	3884600	3.79778e+06
	3.53106	0.487	0.471	0.469	0.387	0.356	0.357	50552.4	55794.1	58699.4	3.08518e+06	3.83472e+06	3.77448e+06
	3.61317	0.498	0.482	0.481	0.391	0.36	0.362	51409.6	57518.7	59642.4	2.91934e+06	3.88544e+06	3.87431e+06
	3.69528	0.512	0.494	0.495	0.397	0.367	0.366	52201.2	59192.3	61436.4	2.96266e+06	3.8022e+06	3.82952e+06
	3.77739	0.528	0.512	0.511	0.404	0.376	0.373	53214	60128.9	63669.3	2.98922e+06	3.78035e+06	3.83415e+06
	3.85951	0.544	0.527	0.527	0.411	0.381	0.379	53419.1	61599.6	64723	2.80034e+06	3.78369e+06	3.83461e+06
	3.94163	0.561	0.541	0.541	0.415	0.386	0.383	54766.5	64208.9	67543.4	2.7978e+06	3.81792e+06	3.87347e+06
	4.02374	0.579	0.56	0.559	0.42	0.394	0.389	56832.5	66505.4	69712	2.76689e+06	3.77487e+06	3.85815e+06
	4.10586	0.598	0.58	0.578	0.429	0.398	0.393	58137.1	68875.9	71832.2	2.72916e+06	3.79874e+06	3.87866e+06
	4.18797	0.617	0.595	0.595	0.435	0.405	0.398	60405.2	72638.7	75428.6	2.6878e+06	3.76627e+06	3.88843e+06
	4.27008	0.639	0.613	0.611	0.439	0.41	0.405	62018.8	75840.1	78639.9	2.70243e+06	3.82653e+06	3.94935e+06
	4.3522	0.66	0.629	0.631	0.447	0.416	0.413	64507.6	79101.7	81803.5	2.64148e+06	3.76245e+06	3.896e+06
	4.43432	0.679	0.648	0.644	0.453	0.424	0.418	67244.5	82777.8	86232.9	2.6377e+06	3.85173e+06	3.94713e+06
	4.51643	0.698	0.658	0.658	0.459	0.428	0.425	71586	88557.8	91460.5	2.59566e+06	3.81002e+06	3.90641e+06
	4.59853	0.704	0.656	0.651	0.463	0.433	0.43	81561.1	106227	113336	2.60804e+06	3.83573e+06	3.96737e+06
	4.68065	0.704	0.652	0.647	0.47	0.439	0.437	102266	114762	117835	2.57084e+06	3784082	3.9234e+06
	4.76276	0.704	0.649	0.642	0.477	0.446	0.448	99420.5	104234	99084.1	2.55117e+06	3.87882e+06	3.91996e+06
	4.8449	0.7	0.644	0.638	0.485	0.451	0.452	70327.1	72462.7	67092.5	2.5198e+06	3.80722e+06	3.92386e+06
	4.92701	0.7	0.64	0.633	0.49	0.458	0.46	45270	49309.4	47538.7	2.52016e+06	3.90859e+06	3.97152e+06
	5.00913	0.697	0.636	0.632	0.497	0.466	0.468	33091.8	38234.3	38068	2.49242e+06	3.83157e+06	3.94816e+06
	5.09124	0.695	0.632	0.63	0.5	0.471	0.473	27171.2	32443	33223.8	2502870	3.89503e+06	4.019e+06
	5.17335	0.695	0.631	0.626	0.509	0.48	0.483	25305	30065	31329.1	2.46287e+06	3909925	3.98507e+06
	5.25547	0.696	0.628	0.623	0.513	0.485	0.492	24267.2	28987.3	30711.1	2.47835e+06	3.9939e+06	4.04009e+06
	5.33758	0.693	0.625	0.621	0.519	0.49	0.501	24461.8	29233.6	30972.6	2.45019e+06	3.93792e+06	3.99813e+06
	5.4197	0.695	0.625	0.619	0.526	0.498	0.511	24614.4	29384	31255.3	2.46026e+06	4.01735e+06	4.08023e+06
	5.50181	0.694	0.626	0.618	0.535	0.506	0.52	25043.2	30480.8	32257.3	2.41357e+06	3.96751e+06	4.01996e+06
	5.58392	0.696	0.626	0.618	0.537	0.515	0.527	25580.5	31038.3	33090.6	2.45458e+06	4.0476e+06	4.11655e+06
	5.66604	0.696	0.625	0.616	0.545	0.521	0.534	25916.7	31820.8	33103.9	2.4275e+06	4.08017e+06	4.10425e+06
	5.74815	0.696	0.626	0.616	0.552	0.529	0.547	26571.8	32065.5	34016.2	2.42453e+06	4.11323e+06	4.13035e+06
	5.83027	0.697	0.625	0.615	0.558	0.536	0.555	26992.8	32753.6	34552.8	2.42027e+06	4.11215e+06	4.15884e+06
	5.91238	0.697	0.626	0.616	0.563	0.544	0.563	27632.7	33271.6	34526	2.4357e+06	4.17965e+06	4.24122e+06
	5.99448	0.698	0.627	0.616	0.568	0.552	0.573	27776.5	33271.1	34965.9	2.43885e+06	4223125	4.27206e+06
	6.0766	0.698	0.628	0.616	0.575	0.561	0.583	27939.8	33286.6	35449.7	2.43743e+06	4.24953e+06	4.32124e+06
	6.15871	0.7	0.629	0.616	0.579	0.567	0.597	27450	33267.1	34560.1	2.4427e+06	4.32246e+06	4.35426e+06
	6.24082	0.7	0.631	0.617	0.587	0.575	0.606	27201.4	32252	33747.2	2.43977e+06	4.37763e+06	4.42641e+06
	6.32293	0.701	0.633	0.618	0.59	0.586	0.614	25978.6	31346	32758.9	2.4711e+06	4.4302e+06	4.53157e+06
	6.40504	0.701	0.633	0.617	0.599	0.595	0.625	25004.3	29698.3	31037.3	2.46835e+06	4.46413e+06	4.54862e+06
	6.48715	0.702	0.635	0.618	0.603	0.607	0.631	23155.3	28215.7	29807.4	2.4993e+06	4.57077e+06	4.71481e+06
	6.56927	0.703	0.636	0.618	0.609	0.611	0.636	21689.9	26720.1	28195.8	2.50727e+06	4.63708e+06	4.80544e+06
	6.65139	0.703	0.637	0.62	0.614	0.622	0.646	20951.6	25438	27135.5	2.53059e+06	4.72298e+06	4.9178e+06
	6.73349	0.704	0.639	0.621	0.621	0.628	0.656	20105.1	25065.7	26494.4	2.54807e+06	4.82849e+06	4.98146e+06
	6.8156	0.704	0.64	0.622	0.625	0.635	0.663	19750	24382.8	25842.4	2573544	4.91476e+06	5.0843e+06
	6.89772	0.705	0.641	0.622	0.633	0.645	0.67	19414.2	23794.1	25644.7	2.59354e+06	4.99596e+06	5.18526e+06
	6.97983	0.706	0.643	0.624	0.638	0.65	0.678	18994.3	23603.4	25129.8	2.63118e+06	5.13821e+06	5.30016e+06
	7.06194	0.705	0.641	0.624	0.644	0.654	0.683	18939	23093.6	25184.3	2.64654e+06	5.27401e+06	5.41958e+06
	7.14405	0.705	0.643	0.624	0.65	0.656	0.681	18872.3	22791.6	24631.4	2.68575e+06	5.44388e+06	5.57917e+06
	7.22616	0.705	0.644	0.626	0.654	0.649	0.674	18468.1	22583.9	24185.3	2.71744e+06	5.22041e+06	5.35315e+06
	7.30827	0.707	0.644	0.625	0.657	0.641	0.666	18210.7	22284.2	23921.6	2.78734e+06	5.71866e+06	5.59284e+06
	7.39039	0.706	0.645	0.626	0.664	0.637	0.659	18147.3	22141.1	23958.5	2.80336e+06	5.55663e+06	5.26734e+06
	7.4725	0.707	0.645	0.626	0.668	0.632	0.654	17722.8	21654.3	23308.3	2.84404e+06	5.1062e+06	4.76111e+06
	7.55461	0.707	0.645	0.626	0.669	0.625	0.647	17420.1	21351.9	22948.9	2.90375e+06	4.55503e+06	4.22918e+06
	7.63673	0.708	0.645	0.626	0.674	0.62	0.642	16985.9	20649.6	22501.6	2.9367e+06	4.01328e+06	3.75715e+06
	7.71885	0.709	0.646	0.628	0.672	0.615	0.636	16589.6	20360.7	21759.6	3.0099e+06	3.52483e+06	3.31307e+06
	7.80096	0.709	0.647	0.63	0.664	0.612	0.632	16215.8	19633.7	21401.6	3.15541e+06	3.05206e+06	2.88858e+06
	7.88306	0.709	0.647	0.629	0.656	0.609	0.624	16121.3	19582.7	21103.3	3.23791e+06	2.65369e+06	2.54516e+06
	7.96517	0.708	0.645	0.628	0.65	0.604	0.62	15669.5	19105.4	20708.6	2.86187e+06	2.30133e+06	2.2181e+06
	8.04729	0.71	0.646	0.629	0.647	0.602	0.618	15166.2	18650.2	20248	2.40417e+06	1.9712e+06	1.91852e+06
	8.12941	0.71	0.647	0.628	0.64	0.6	0.614	14666.2	18336.9	20008	2.03221e+06	1.70568e+06	1.68293e+06
	8.21151	0.707	0.647	0.628	0.637	0.596	0.611	14612.4	17915	19218.2	1.69868e+06	1.4581e+06	1.45609e+06
	8.29362	0.708	0.648	0.628	0.632	0.593	0.609	14036.7	17100.3	18737.3	1.43947e+06	1.26441e+06	1.26801e+06
	8.37573	0.708	0.646	0.629	0.629	0.59	0.606	13714.7	16944.3	18847.4	1.20742e+06	1.10121e+06	1.11761e+06
	8.45784	0.708	0.646	0.629	0.628	0.588	0.605	13515.5	16766.3	18224.2	1.0112e+06	951172	983121
	8.53995	0.707	0.647	0.628	0.625	0.585	0.602	13247.5	16381.8	18336	851861	831104	871169
	8.62207	0.709	0.647	0.629	0.625	0.583	0.602	12764.5	16392.6	17820.3	710848	731113	775978
	8.70417	0.707	0.647	0.628	0.622	0.583	0.602	12645	16061.8	17466.6	594383	650401	704307
	8.78629	0.706	0.646	0.627	0.62	0.579	0.601	12437.7	15687.3	17298.2	493032	587470	645784
	8.86839	0.706	0.646	0.627	0.619	0.578	0.599	12556.7	15588.2	17068.6	410803	532955	596239
	8.95051	0.705	0.645	0.626	0.618	0.575	0.6	12222.7	15400	17070.3	340738	489207	552817
	9.03262	0.705	0.645	0.625	0.616	0.573	0.599	11807.1	15283.7	16972.8	286101	453988	519503
	9.11473	0.705	0.645	0.626	0.615	0.574	0.6	12009.9	15365.9	16586.3	242315	424948	486482
	9.19684	0.704	0.644	0.625	0.612	0.57	0.597	11733	15065.2	16780.8	207041	400879	463407
	9.27896	0.704	0.644	0.624	0.612	0.57	0.598	11657.7	14678.6	16562.5	179480	378311	439398
	9.36106	0.702	0.644	0.624	0.61	0.566	0.595	11450.1	14728.3	16219.6	158011	361323	419286
	9.44318	0.703	0.644	0.622	0.612	0.567	0.596	11405.4	14588.5	16212.2	141966	342571	397364
	9.5253	0.702	0.645	0.623	0.608	0.565	0.595	11435.9	14387.6	15898.9	129674	329051	382390
	9.6074	0.702	0.645	0.624	0.609	0.563	0.595	11208	14086.8	15620.2	118143	316279	367719
	9.68952	0.702	0.645	0.625	0.609	0.563	0.595	10994.3	14186	15601.6	110521	302167	351605
	9.77162	0.699	0.644	0.623	0.606	0.561	0.595	10974.2	14024.8	15727.1	103856	288052	336776
	9.85373	0.699	0.644	0.622	0.607	0.56	0.594	10746.8	14012.4	15704.2	97723.2	278002	324207
	9.93585	0.699	0.644	0.622	0.605	0.558	0.594	10699.6	14074.5	15625.4	92861.2	267502	311944
	10.018	0.697	0.644	0.623	0.604	0.559	0.593	10549.5	13641.3	15247.2	88132.5	255445	299354
	10.1	0.697	0.643	0.621	0.604	0.557	0.593	10539.5	13643.9	15257.6	84299.7	248860	288594
	10.1822	0.694	0.642	0.621	0.603	0.554	0.589	10466.9	13514	14880.8	81806	239271	280068
	10.2643	0.694	0.643	0.62	0.602	0.554	0.59	10172.9	13297	15083.9	79096.3	232525	270122
	10.3464	0.693	0.641	0.621	0.601	0.553	0.589	10288.6	13430.6	14810	76617.3	223514	261626
	10.4285	0.692	0.641	0.621	0.599	0.551	0.591	10267.3	13202.8	14824.5	77497.5	217287	251190
	10.5106	0.691	0.64	0.62	0.598	0.55	0.589	10014.5	13287.5	14722.6	72120.4	209364	245484
	10.5927	0.692	0.64	0.622	0.598	0.551	0.589	9962.43	13082.8	14520.9	69700.7	202751	237615
	10.6748	0.69	0.64	0.619	0.597	0.548	0.587	9791.3	12978.1	14174.5	68651.6	197367	232089
	10.7569	0.689	0.641	0.619	0.596	0.55	0.588	9821.48	12803.4	14148.6	66077.2	189151	225422
	10.8391	0.688	0.64	0.619	0.594	0.547	0.587	9603.2	12864.1	14479.8	65148.1	185176	220591
	10.9212	0.687	0.641	0.62	0.595	0.548	0.587	9574.96	12673.9	14272.6	62976.5	178206	213395
	11.0033	0.687	0.638	0.618	0.59	0.544	0.586	9544.4	12862.1	13864.1	61579.7	174200	206672
	11.0854	0.687	0.639	0.619	0.591	0.546	0.588	9403.2	12403.8	13912.8	60098.1	168874	204022
	11.1675	0.685	0.639	0.618	0.591	0.545	0.588	9345.99	12449.1	13956.3	58648.1	163591	198713
	11.2496	0.684	0.637	0.617	0.589	0.542	0.586	9337.72	12394	13693.7	57918.5	161124	194845
	11.3317	0.684	0.637	0.616	0.587	0.541	0.586	9236.84	12384.6	13626.6	56310.1	156551	190068
	11.4138	0.685	0.636	0.617	0.588	0.543	0.586	9248.18	12427.7	13557.5	55039.1	151241	185870
	11.4959	0.683	0.637	0.616	0.584	0.54	0.585	9161.05	12103.6	13405.8	53640.4	147970	181504
	11.578	0.683	0.635	0.614	0.585	0.54	0.585	8978.04	12006.3	13729.6	52372.6	144324	178034
	11.6601	0.681	0.635	0.613	0.583	0.54	0.583	9117.47	12009.4	13531.8	51828.5	140498	175540
	11.7423	0.681	0.635	0.614	0.581	0.539	0.584	8889.87	11826.8	13193.8	50552.5	138134	172764
	11.8244	0.679	0.635	0.614	0.581	0.538	0.583	8989.69	11811	13050.5	49395.9	135890	170094
	11.9065	0.678	0.635	0.614	0.579	0.538	0.581	8853.98	11770.1	12951.1	48209	132309	167522
	11.9886	0.678	0.634	0.613	0.578	0.536	0.581	8678.47	11648.3	13127.2	46797.6	130080	163194
	12.0707	0.677	0.634	0.613	0.576	0.536	0.581	8657.31	11659.3	13006.5	46057.3	126451	159454
	12.1528	0.677	0.633	0.613	0.575	0.536	0.582	8548.01	11522.9	12685.2	45003.5	123953	157127
	12.2349	0.674	0.633	0.613	0.573	0.534	0.579	8658.75	11502.4	12807.5	44165.8	122318	154682
	12.317	0.674	0.632	0.611	0.573	0.534	0.579	8468.84	11413	12797.1	43129.1	119618	151642
	12.3991	0.674	0.632	0.612	0.571	0.533	0.579	8560.83	11327.5	12619.3	42327.5	118355	149883
	12.4812	0.673	0.633	0.612	0.572	0.533	0.579	8487.37	11241.7	12454.2	41068.2	115208	147756
	12.5634	0.673	0.631	0.612	0.57	0.531	0.579	8429.42	11247.2	12503.3	40421.1	113842	144997
	12.6455	0.673	0.631	0.612	0.569	0.532	0.578	8506.69	11267.8	12261.4	39478	112164	142931
	12.7276	0.673	0.632	0.611	0.568	0.532	0.575	8215.45	11121.8	11990.2	38683.1	109825	141788
	12.8097	0.67	0.631	0.61	0.567	0.532	0.577	8295.52	10969.9	12411.5	37917.1	108447	139473
	12.8918	0.67	0.63	0.611	0.566	0.532	0.576	8200	10987.3	12104.7	37174.9	106929	137193
	12.9739	0.669	0.629	0.609	0.563	0.531	0.575	8162.93	11098.6	12177.3	35829.5	104316	134847
	13.056	0.669	0.629	0.609	0.562	0.53	0.575	8088.19	10907.8	12144.5	35268.7	102253	132784
	13.1381	0.668	0.629	0.609	0.562	0.528	0.575	8005.99	10874.4	11980.3	34658.4	102331	131614
	13.2202	0.668	0.628	0.609	0.559	0.527	0.572	7956.59	11036.6	11865.4	33710.2	100027	129178
	13.3023	0.667	0.627	0.609	0.558	0.528	0.571	8052.47	10890	11876.8	33182.8	98596.6	127911
	13.3844	0.667	0.627	0.607	0.556	0.527	0.57	7998.5	10767.1	11599.7	32660.1	96683.1	126032
	13.4665	0.666	0.627	0.607	0.556	0.526	0.572	8097.6	10671.5	11924.2	31690.6	95123.6	123647
	13.5487	0.665	0.626	0.608	0.554	0.526	0.57	7915.79	10629.4	11838.8	30859.2	94038	122504
	13.6308	0.663	0.627	0.607	0.556	0.527	0.571	7912.52	10733.7	11612.9	29980.2	91926	120161
	13.7129	0.664	0.626	0.607	0.552	0.525	0.569	7861.45	10501.6	11550.2	29661.2	91341	119216
	13.795	0.663	0.625	0.607	0.551	0.524	0.568	7856.71	10649.6	11561.8	28987.3	89685.1	117213
	13.8771	0.663	0.624	0.606	0.55	0.523	0.565	7779.79	10437.5	11564.4	28676.4	88619.5	117104
	13.9592	0.662	0.623	0.604	0.548	0.524	0.566	7735.65	10325.8	11357.6	27956.2	87480.9	114230
	14.0413	0.661	0.623	0.605	0.548	0.525	0.567	7754.92	10489.6	11307.4	27206.2	86078.1	112494
	14.1234	0.662	0.623	0.606	0.546	0.525	0.565	7587.61	10394.9	11529.7	26357.1	84514.3	111035
	14.2055	0.661	0.622	0.605	0.547	0.522	0.564	7674.74	10446.9	11395	25802.6	83465.5	110184
	14.2876	0.66	0.623	0.606	0.547	0.522	0.563	7659.09	10269.7	11287.1	25290.7	82197.3	109488
	14.3697	0.66	0.624	0.605	0.545	0.524	0.564	7662.12	10309.3	11249.6	25401.8	81582.1	108005
	14.4519	0.659	0.622	0.604	0.543	0.522	0.563	7452.2	10228.3	11124.2	24631.7	79831.4	106423
	14.534	0.658	0.621	0.604	0.541	0.521	0.562	7516.72	10275.4	11158.9	24203.3	78940.5	105306
	14.6161	0.657	0.62	0.602	0.539	0.521	0.559	7538.81	10232.3	11323.9	23434.1	77641.1	104347
	14.6982	0.657	0.62	0.603	0.539	0.522	0.56	7414	10104.8	11053.1	23068.6	77070.9	102866
	14.7803	0.656	0.618	0.602	0.536	0.52	0.558	7320.12	10301	11141.2	22791	75736.5	102018
	14.8624	0.656	0.619	0.602	0.537	0.521	0.559	7425.3	10227.8	11126.2	22054	74570.1	100696
	14.9445	0.655	0.617	0.601	0.536	0.52	0.556	7345.04	10199.4	11091.5	21722	74044.2	99393.9
	15.0266	0.657	0.62	0.602	0.54	0.523	0.558	7229.83	10111.3	11023.3	21250	72522	98844.1
	15.1087	0.656	0.618	0.601	0.535	0.519	0.557	7342.99	10174.8	11081.5	20786.9	72323.7	97244.2
	15.1909	0.654	0.617	0.599	0.534	0.52	0.557	7328.75	10142.6	11185.3	20412	71296.2	96511.7
	15.2729	0.655	0.617	0.601	0.533	0.518	0.556	7245.8	10032.4	10985	20069.4	70586.9	95919.1
	15.3551	0.655	0.616	0.601	0.533	0.517	0.553	7268.7	10090.9	10863.6	20743	69661.5	93985.5
	15.4372	0.654	0.616	0.599	0.532	0.518	0.553	7278.29	10017.9	10924.9	19539.5	68805	93931.3
	15.5193	0.654	0.617	0.599	0.53	0.517	0.553	7163.61	10064.8	10939.9	19405.7	68406.2	93191.7
	15.6014	0.653	0.615	0.599	0.529	0.516	0.552	7032.16	9977.24	10993.3	18894.1	66897.3	92103.3
	15.6835	0.652	0.615	0.599	0.531	0.516	0.551	7044.48	9892.68	10996.7	18502.8	66019.4	90003.6
	15.7656	0.652	0.614	0.598	0.53	0.517	0.551	7141.1	10131.9	11088.6	18175.5	64957.4	89239.6
	15.8477	0.652	0.614	0.598	0.53	0.516	0.551	7223.93	10101	10811	18024.5	64643.4	87800.4
	15.9298	0.651	0.614	0.597	0.529	0.517	0.549	7033.79	9912.05	10954.8	17837.4	63212.8	86553.7
	16.0119	0.65	0.614	0.598	0.528	0.516	0.548	7040	10205.2	11031.8	17465.9	63368.2	86251.8
	16.094	0.65	0.613	0.598	0.529	0.515	0.548	7261.54	10083.2	11038.5	16867.7	62803.9	85545.6
	16.1761	0.651	0.613	0.597	0.528	0.515	0.546	6955.45	10133.8	11169.2	16524.6	61662.1	84906.6
	16.2583	0.65	0.612	0.597	0.527	0.514	0.546	7060	10272.9	11050.3	16611	60575.9	84296.7
	16.3404	0.648	0.611	0.595	0.524	0.515	0.546	7121.91	10286.4	11195	16543.9	60256.3	83227.1
	16.4225	0.649	0.611	0.594	0.524	0.514	0.545	7077.04	9998.36	11158.2	16026.7	59752.9	82036.7
	16.5046	0.647	0.612	0.596	0.526	0.513	0.543	7006.18	10117.6	11030.2	15789	58738.8	81837.9
	16.5867	0.649	0.611	0.596	0.526	0.515	0.544	7141.76	10230.8	11171.1	15682.5	58120.4	80878.7
	16.6688	0.648	0.611	0.595	0.525	0.514	0.543	7087.96	10152.2	11025.2	15308.6	57963	80099.4
	16.7509	0.647	0.611	0.596	0.525	0.513	0.543	6970.63	10383	11162.8	15417.1	56886.9	78810.3
	16.833	0.648	0.61	0.594	0.524	0.513	0.541	7013.89	10308.2	11176.8	14847.3	55914.2	78482.4
	16.9151	0.647	0.61	0.594	0.523	0.513	0.542	7081.92	10385.2	11244.1	14826	55820.7	77092.3
	16.9972	0.646	0.608	0.594	0.52	0.51	0.539	7060.37	10304.3	11242.4	14686.5	55109.8	77395.2
	17.0793	0.646	0.609	0.592	0.522	0.512	0.54	6924.15	10453.2	11275.3	14490.4	54287.1	76318.5
	17.1614	0.646	0.609	0.593	0.52	0.51	0.539	7061.92	10364.5	11451.9	14319.2	54100	75606.7
	17.2435	0.645	0.608	0.593	0.522	0.511	0.539	6975.19	10200.7	11350.8	13965.5	53250.5	75259.7
	17.3257	0.645	0.608	0.592	0.522	0.51	0.538	6982.95	10478.6	11324.3	13775.9	52823.5	74133.8
	17.4078	0.644	0.608	0.592	0.519	0.51	0.536	6981.37	10603.6	11618.2	13980.7	52380.4	73949.6
	17.4899	0.643	0.607	0.592	0.521	0.512	0.537	6939.35	10438.2	11391.9	13708.3	51408.2	72960.9
	17.572	0.643	0.606	0.591	0.519	0.508	0.536	7122.86	10509.9	11551.6	13393.1	51553.1	72007.5
	17.6541	0.643	0.607	0.59	0.518	0.51	0.536	6993.78	10629.3	11518.6	13173.7	50582.4	70863.8
	17.7362	0.643	0.606	0.59	0.52	0.51	0.535	7037.33	10668.3	11608.5	13063.5	49852.9	70616.8
	17.8183	0.644	0.606	0.591	0.519	0.51	0.536	6927.02	10486.8	11355.3	12876.7	49743.1	70067.2
	17.9004	0.643	0.606	0.59	0.518	0.508	0.534	6881.8	10483.5	11589.8	12832	49663.4	69116.1
	17.9825	0.643	0.607	0.592	0.519	0.51	0.535	6898.91	10556.8	11707.8	12778.4	48396.1	68108.4
	18.0647	0.641	0.607	0.59	0.517	0.508	0.534	7188.77	10729.8	11601.7	12651.8	47663.4	67745.3
	18.1468	0.642	0.606	0.589	0.519	0.507	0.533	7107.48	10691.4	11848.9	12244.7	47680.5	67602.3
	18.2289	0.64	0.604	0.589	0.516	0.508	0.531	7157.81	10740.1	11775.9	12003.9	46862.2	66459.5
	18.311	0.641	0.605	0.59	0.515	0.506	0.532	7201.25	10809.9	12071.2	11988.3	46774.7	66375.9
	18.3931	0.64	0.606	0.588	0.515	0.506	0.53	7175	10849.8	11889.5	11910.7	46332	65777.4
	18.4752	0.64	0.603	0.588	0.513	0.505	0.53	7209.38	10955.2	12056.1	12547.8	45346.5	63526.4
	18.5573	0.64	0.606	0.589	0.513	0.506	0.53	7171.88	11077.6	12135.8	11697.9	45185.8	63588.7
	18.6394	0.641	0.605	0.588	0.514	0.505	0.53	7071.76	10882.6	12166.7	11529.2	44790.1	62828.3
	18.7215	0.638	0.604	0.588	0.512	0.504	0.528	7239.81	10986.8	12156.5	11328.1	44744	62456.4
	18.8036	0.638	0.604	0.588	0.513	0.503	0.529	7197.49	11216.9	12056.1	11300.2	43775.3	61693.8
	18.8857	0.638	0.604	0.587	0.513	0.503	0.528	7203.76	11289.7	12235.1	11081.9	43703.8	61954.5
	18.9678	0.639	0.604	0.587	0.511	0.504	0.527	7212.83	11263.2	12267.5	11097.8	43351.2	61360.5
	19.0499	0.638	0.604	0.586	0.511	0.503	0.527	7166.14	11304.6	12220.1	10992.2	43228.6	60654.6
	19.132	0.638	0.602	0.585	0.509	0.504	0.526	7258.62	11463.5	12316.2	11078.6	42692.5	60270
	19.2142	0.638	0.603	0.586	0.51	0.503	0.526	7150.47	11562.2	12274.7	10909.8	42580.5	60038
	19.2963	0.638	0.601	0.586	0.51	0.501	0.526	7214.73	11412.6	12394.2	10717.6	41862.3	58963.9
	19.3784	0.637	0.603	0.586	0.507	0.501	0.525	7221.35	11340	12372	10662.7	41245.5	58902.9
	19.4605	0.637	0.603	0.585	0.509	0.502	0.525	7383.05	11529	12039.3	10607.1	40840.6	58411.4
	19.5426	0.636	0.603	0.586	0.508	0.501	0.525	7248.43	11255.4	12034.1	10470.5	40710.6	57285.7
	19.6247	0.636	0.6	0.585	0.505	0.498	0.523	7308.18	11336.7	12129.9	10520.8	40455.8	57122.4
	19.7068	0.636	0.601	0.584	0.508	0.498	0.521	7411.95	11392.7	11989.7	10376	40241	56802.3
	19.7889	0.635	0.602	0.584	0.507	0.499	0.523	7396.85	11284.1	12075.3	10276.1	39645.3	56451.2
	19.871	0.635	0.602	0.583	0.508	0.5	0.523	7280.31	11260.8	11907.4	10047.2	38778	55472.3
	19.9531	0.636	0.602	0.583	0.509	0.499	0.524	7592.77	11421.9	11782.2	9831.04	38657.3	54740.5
	20.0352	0.636	0.603	0.584	0.506	0.497	0.523	7479.56	11381.4	11835.6	9903.16	38392.4	54520.1
	20.1173	0.635	0.602	0.584	0.508	0.498	0.522	7596.85	11207.6	11943.5	9921.26	37941.8	53812.3
	20.1994	0.635	0.602	0.584	0.509	0.498	0.522	7565.35	10936.9	11738	9575.64	37413.7	53390.8
	20.2815	0.634	0.601	0.583	0.509	0.498	0.521	7493.69	11113.1	11442.5	9630.65	37492	53138.2
	20.3637	0.635	0.601	0.583	0.507	0.497	0.521	7514.96	10797	11487.1	9374.75	37060.4	52547
	20.4458	0.635	0.601	0.582	0.508	0.498	0.52	7445.67	10672.2	11488	9383.86	36696.8	52448.1
	20.5279	0.634	0.6	0.583	0.507	0.497	0.521	7504.73	10726.7	11353.3	9714	36651.9	51572
	20.61	0.633	0.6	0.583	0.506	0.496	0.519	7538.7	10851.7	11392.8	9640.32	36754	51585.7
	20.6921	0.633	0.599	0.583	0.507	0.495	0.519	7545.02	10429	11126.9	9775.15	36171.7	50982.7
	20.7742	0.631	0.599	0.582	0.508	0.495	0.518	7366.09	10534.2	11024.1	9557.09	35846.5	50940.2
	20.8563	0.633	0.6	0.581	0.51	0.495	0.519	7605.06	10576.7	11189.3	9417.65	35775.8	49905.6
	20.9384	0.631	0.597	0.58	0.506	0.494	0.517	7464.34	10256.3	10962.1	9466.4	35817.8	49284.3
	21.0205	0.632	0.599	0.58	0.507	0.494	0.518	7332.28	10125.2	10927.6	9524.65	35036.4	48963.3
	21.1027	0.633	0.599	0.581	0.508	0.494	0.518	7187.99	10312.2	10807.2	9311.02	34734.8	48349.4
	21.1848	0.632	0.598	0.579	0.508	0.491	0.515	7128.16	10035.1	10775.5	8637.8	33963.3	48341.7
	21.2669	0.631	0.6	0.58	0.507	0.492	0.515	7218.7	10118.3	10700	9185.4	34185	47899
	21.349	0.632	0.597	0.579	0.507	0.493	0.515	7216.77	9934.67	10488.8	9080.87	33413.8	47770.9
	21.4311	0.629	0.597	0.578	0.506	0.492	0.513	7162.16	9993.3	10543.3	9021.74	33526.4	47497.1
	21.5132	0.631	0.598	0.578	0.506	0.493	0.516	7066.56	9852.84	10491.3	9041.5	33409.7	46984.5
	21.5953	0.631	0.599	0.578	0.505	0.491	0.514	6877.97	9886.48	10494.8	9405.94	33118.1	45881.3
	21.6774	0.63	0.597	0.578	0.505	0.492	0.513	6873.02	9839.2	10275.1	8932.67	32743.9	46345
	21.7595	0.63	0.596	0.577	0.507	0.491	0.513	6938.1	9582.21	10372.6	8528.6	32613	45925.9
	21.8417	0.629	0.596	0.577	0.509	0.49	0.514	6782.19	9744.97	10095.3	8583.5	32279.6	45270.4
	21.9238	0.63	0.596	0.577	0.508	0.489	0.513	6753.97	9604.03	10032.9	8330.71	31556.2	44594.5
	22.0059	0.629	0.595	0.577	0.508	0.491	0.511	6600.95	9324.37	10239.2	8092.52	31696.5	44432.5
	22.088	0.629	0.597	0.577	0.51	0.488	0.512	6620.03	9304.86	10026	8372.55	31135.2	43140.6
	22.1701	0.629	0.595	0.577	0.51	0.49	0.511	6715.42	9174.79	9788.56	8247.06	30744.9	43407
	22.2522	0.629	0.595	0.576	0.509	0.488	0.511	6534.18	9072.27	9659.72	7801.57	30735.7	42994.1
	22.3343	0.628	0.595	0.574	0.509	0.486	0.509	6359.87	9236.97	9644.6	7952.85	30107	43062.9
	22.4164	0.628	0.594	0.574	0.51	0.488	0.51	6273.89	9097.64	9803.14	7780.39	30166	42513.7
	22.4985	0.628	0.594	0.575	0.509	0.486	0.51	6315.29	9030.3	9613.91	7944.99	30249	42166.7
	22.5806	0.629	0.595	0.576	0.51	0.487	0.511	6243.24	9126.05	9578.12	8213.73	30186.9	41888.5
	22.6628	0.629	0.594	0.576	0.512	0.487	0.508	6189.19	8954.55	9335.07	7708.98	30098.6	41596.5
	22.7449	0.628	0.592	0.574	0.509	0.487	0.508	6119.43	8856.42	9458.19	7504.91	29147.8	40689
	22.827	0.628	0.594	0.576	0.508	0.485	0.508	5949.04	8550.51	9560.76	7559.06	29261.9	40628
	22.9091	0.628	0.595	0.575	0.51	0.488	0.508	6004.78	8715.97	9224.35	7378.43	28555.3	40346.5
	22.9912	0.627	0.594	0.575	0.512	0.485	0.507	5992.03	8606.06	9076.52	7677.73	28280.4	40017.8
	23.0733	0.628	0.593	0.577	0.51	0.483	0.507	5799.36	8521.08	8954.94	7700	28525.9	39942.8
	23.1554	0.626	0.592	0.573	0.512	0.483	0.507	5853.04	8518.58	9167.54	7660.16	28590.1	39428
	23.2375	0.627	0.592	0.574	0.511	0.485	0.506	5861.24	8520.27	9064.46	7958.9	27964.9	39067.2
	23.3196	0.627	0.592	0.574	0.511	0.484	0.507	5808.61	8277.03	8973.87	7491.19	28152.9	39126.2
	23.4017	0.625	0.592	0.573	0.512	0.482	0.506	5883.2	8278.72	8970.33	7523.44	28512.4	38911.1
	23.4839	0.626	0.592	0.574	0.512	0.482	0.507	5670.93	8207.77	8735.19	7560.55	28103.7	38635.1
	23.566	0.626	0.592	0.574	0.51	0.482	0.506	5626.2	8170.61	8799.65	7562.75	27848.5	38563.2
	23.6481	0.626	0.592	0.573	0.511	0.481	0.505	5531.95	8000	8603.84	7661.45	27463.6	38277.2
	23.7302	0.626	0.591	0.573	0.51	0.48	0.503	5490.42	8087.99	8926.7	7452.94	27558.3	37731.6
	23.8123	0.626	0.591	0.573	0.511	0.48	0.503	5354.63	7979.7	8497.38	7416.83	27327.1	37632.2
	23.8944	0.626	0.591	0.573	0.511	0.48	0.504	5509.58	7922.17	8589.88	7659.49	27000	36248
	23.9765	0.624	0.589	0.571	0.51	0.479	0.503	5333.33	7921.9	8483.36	7260.78	26939.5	36608.3
	24.0586	0.624	0.59	0.571	0.512	0.481	0.504	5307.69	7786.44	8369.53	7220.7	26736	36486.1
	24.1407	0.623	0.589	0.571	0.511	0.479	0.502	5415.73	7869.27	8378.28	7246.58	26254.7	36085.7
	24.2228	0.624	0.59	0.571	0.511	0.479	0.502	5163.46	7618.64	8302.98	7367.91	25939.5	35661.4
	24.305	0.624	0.588	0.569	0.509	0.479	0.5	5168.27	7602.04	8286.47	7060.9	25868.5	35874
	24.387	0.624	0.589	0.571	0.511	0.479	0.501	5136.22	7502.55	8024.52	7330.72	25774.5	35139.7
	24.4692	0.623	0.587	0.57	0.509	0.477	0.5	5115.57	7339.01	8054.39	7106.09	25771.5	35372
	24.5513	0.621	0.587	0.569	0.51	0.477	0.498	5016.1	7354.34	7985.94	6872.55	25329.1	35046.2

## Sheet: Fig 5
	Fig 5B							Fig 5C
	SL12653	SL12653*	SL12653 MecA-	SL12671	SL12671*	SL12671 MecA-			CDM-DEB glu/mal	CDM-DEB glu/gal	CDM-DEB glu/xyl	CDM-DEB glu/cell
	5.56e-06	<1E-08	1.67e-05	<1E-08	2e-06	5e-06		SL1594 MecA-	6.67e-08	<1E-08	7.75e-07	<1E-08
	8.75e-06	<1E-08	8.89e-06	<1E-08	1.25e-06	6.67e-06		SL12650 MecA-	5.17e-05	7e-06	7.5e-06	3e-06
	1.6e-05	<1E-08	1.5e-05	<1E-08	3e-06	6.25e-06		SL12651 MecA-	<1E-08	<1E-08	<1E-08	<1E-08
								SL12653 MecA-	8.83e-05	2.3333e-05	5.66667e-05	2.5e-05
								SL12657 MecA-	1.83e-06	8e-08	8.33333e-08	2.3333e-07
								SL12660 MecA-	<1E-08	<1E-08	<1E-08	<1E-08
								SL12669 MecA-	<1E-08	6.6667e-08	<1E-08	<1E-08
								SL12671 MecA-	0.000293	3.8333e-06	0.000218	1e-06
								SL12675 MecA-	<1E-08	<1E-08	<1E-08	<1E-08
								SL12678 MecA-	1e-07	<1E-08	1.5e-07	2e-08
								SL12685 MecA-	5e-07	<1E-08	4.66667e-07	<1E-08
								SL12691 MecA-	5.25e-06	5e-06	2.4e-06	2e-07

## Sheet: Fig S1
	Fig S1A					Fig S1B					Fig S1C				Fig S1D
		pGhPxylTcomX				1526	<1E-08	<1E-08	<1E-08		N° condition	Sugar mix	Transformation rate		Time (hours)	glucose 0.21%			glucose 0.5%			glucose 0.21% - maltose 1.1%			maltose 1.1%
	DGCC1526	3.18e-06	4.5e-06	4.24e-06		1594	<1E-08	<1E-08	<1E-08		1	Glucose 0,01 %	<1E-08		0	0.178	0.175	0.173	0.173	0.171	0.167	0.168	0.17	0.171	0.174	0.173	0.169
	DGCC1594	7.84e-07	4.09e-07	1.02e-06		12650	<1E-08	<1E-08	<1E-08		2	Glucose 0,05 % / Matlose 0,1 %	<1E-08		0.082361	0.178	0.176	0.176	0.174	0.172	0.167	0.167	0.171	0.172	0.178	0.175	0.172
	DGCC12650	0.00325	0.0127	0.0184		12651	5e-08	<1E-08	<1E-08		3	Glucose 0,3 % / Matlose 0,1 %	1.73173e-06		0.164293	0.18	0.177	0.178	0.176	0.174	0.17	0.169	0.172	0.175	0.176	0.175	0.173
	DGCC12651	4.52e-05	2.47e-05	2.05e-05		12653	9.58e-06	1.024e-05	1.248e-05		4	Matlose 0,25 %	2.17718e-07		0.246387	0.183	0.181	0.18	0.179	0.177	0.173	0.173	0.176	0.177	0.178	0.176	0.173
	DGCC12653	0.00857	0.00643	0.00643		12657	<1E-08	<1E-08	<1E-08		5	Glucose 0,2 % / Matlose 0,25 %	9.68969e-07		0.328487	0.187	0.184	0.184	0.181	0.179	0.176	0.175	0.179	0.18	0.177	0.176	0.173
	DGCC12657	0.00082	0.001	0.001		12658	<1E-08	<1E-08	<1E-08		6	Glucose 0,1 % / Matlose 0,5 %	6.92693e-06		0.410595	0.193	0.188	0.186	0.186	0.183	0.179	0.178	0.181	0.184	0.176	0.177	0.174
	DGCC12658	<1E-08	<1E-08	<1E-08		12660	5e-08	<1E-08	<1E-08		7	Glucose 0,5 % / Matlose 0,5 %	<1E-08		0.492704	0.196	0.194	0.191	0.19	0.188	0.183	0.182	0.186	0.187	0.179	0.177	0.175
	DGCC12660	5.22e-07	3.91e-07	5.22e-07		12668	<1E-08	<1E-08	<1E-08		8	Glucose 0,05 % / Matlose 1 %	1.2012e-06		0.574817	0.199	0.196	0.195	0.192	0.191	0.187	0.184	0.189	0.191	0.178	0.178	0.174
	DGCC12668	0.0114	0.0107	0.0112		12669	<1E-08	<1E-08	<1E-08		9	Glucose 0,3 % / Matlose 1 %	5.28529e-06		0.65693	0.204	0.201	0.199	0.196	0.195	0.191	0.19	0.193	0.195	0.179	0.178	0.176
	DGCC12669	2.9e-05	2.9e-05	5.32e-05		12671	<1E-08	5e-08	<1E-08		10	Matlose 2 %	5.40541e-07		0.739045	0.208	0.205	0.205	0.202	0.199	0.196	0.193	0.198	0.201	0.18	0.179	0.177
	DGCC12671	0.062	0.057	0.067		12675	5e-08	<1E-08	<1E-08		11	Glucose 0,2 % / Matlose 2 %	1.74174e-06		0.821163	0.214	0.21	0.208	0.206	0.204	0.201	0.197	0.202	0.204	0.181	0.18	0.177
	DGCC12675	9.38e-06	6.56e-06	4.69e-06		12678	<1E-08	<1E-08	<1E-08		12	Glucose 0,4 % / Matlose 2 %	3.003e-09		0.903286	0.218	0.214	0.213	0.21	0.207	0.205	0.202	0.206	0.207	0.181	0.181	0.176
	DGCC12678	5.8e-06	9.55e-06	3.07e-06		12685	<1E-08	<1E-08	<1E-08						0.985404	0.223	0.22	0.218	0.215	0.212	0.209	0.206	0.21	0.213	0.182	0.183	0.178
	DGCC12685	1.96e-05	2.77e-05	3.81e-05		12691	<1E-08	<1E-08	<1E-08						1.06753	0.228	0.225	0.224	0.219	0.218	0.214	0.211	0.214	0.218	0.183	0.183	0.18
	DGCC12691	0.000114	0.0001	5.71e-05		12696	<1E-08	<1E-08	<1E-08						1.14965	0.232	0.229	0.228	0.223	0.221	0.217	0.216	0.218	0.222	0.184	0.184	0.182
	DGCC12696	1.69e-07	2.18e-07	1.45e-07											1.23196	0.238	0.234	0.234	0.23	0.228	0.222	0.22	0.223	0.228	0.186	0.186	0.183
	1AA59	<1E-08	<1E-08	<1E-08											1.31391	0.245	0.24	0.239	0.235	0.232	0.228	0.226	0.229	0.233	0.188	0.187	0.182
															1.39603	0.248	0.244	0.244	0.24	0.238	0.234	0.229	0.234	0.238	0.188	0.188	0.183
															1.47835	0.254	0.25	0.247	0.245	0.241	0.238	0.235	0.238	0.241	0.19	0.189	0.185
															1.56029	0.258	0.253	0.252	0.249	0.246	0.241	0.238	0.242	0.245	0.189	0.19	0.187
															1.64259	0.263	0.259	0.257	0.253	0.252	0.246	0.244	0.247	0.25	0.192	0.19	0.188
															1.72454	0.265	0.263	0.262	0.258	0.256	0.251	0.249	0.252	0.254	0.192	0.193	0.188
															1.80683	0.27	0.269	0.266	0.263	0.262	0.257	0.252	0.255	0.258	0.194	0.193	0.19
															1.88879	0.271	0.274	0.272	0.268	0.265	0.261	0.256	0.258	0.262	0.195	0.194	0.191
															1.97108	0.274	0.279	0.276	0.272	0.269	0.265	0.259	0.263	0.265	0.196	0.196	0.192
															2.05304	0.276	0.282	0.281	0.278	0.274	0.27	0.261	0.268	0.269	0.198	0.197	0.193
															2.13534	0.279	0.286	0.284	0.28	0.277	0.271	0.264	0.27	0.271	0.196	0.198	0.193
															2.21729	0.281	0.291	0.289	0.285	0.282	0.274	0.27	0.274	0.275	0.198	0.199	0.195
															2.29959	0.287	0.295	0.293	0.29	0.286	0.276	0.275	0.278	0.28	0.199	0.199	0.196
															2.38156	0.292	0.3	0.298	0.294	0.29	0.278	0.28	0.282	0.283	0.198	0.2	0.195
															2.46385	0.297	0.303	0.303	0.297	0.295	0.286	0.288	0.287	0.286	0.2	0.202	0.197
															2.54581	0.301	0.308	0.306	0.301	0.3	0.289	0.292	0.291	0.288	0.199	0.203	0.198
															2.6281	0.305	0.315	0.311	0.307	0.303	0.296	0.297	0.295	0.29	0.199	0.203	0.198
															2.71007	0.308	0.319	0.316	0.31	0.308	0.302	0.303	0.301	0.295	0.201	0.206	0.199
															2.79236	0.312	0.324	0.32	0.316	0.311	0.304	0.307	0.303	0.297	0.201	0.206	0.199
															2.87433	0.316	0.33	0.325	0.325	0.314	0.308	0.311	0.308	0.304	0.203	0.208	0.201
															2.95662	0.321	0.335	0.329	0.329	0.318	0.312	0.316	0.312	0.306	0.203	0.209	0.202
															3.03859	0.325	0.34	0.335	0.334	0.322	0.317	0.321	0.317	0.309	0.203	0.21	0.202
															3.12087	0.33	0.345	0.34	0.337	0.327	0.321	0.324	0.321	0.313	0.202	0.211	0.203
															3.20286	0.335	0.347	0.344	0.342	0.331	0.327	0.33	0.324	0.315	0.203	0.212	0.204
															3.28513	0.339	0.354	0.348	0.343	0.337	0.327	0.334	0.328	0.317	0.202	0.211	0.204
															3.36712	0.344	0.359	0.355	0.349	0.341	0.333	0.34	0.33	0.322	0.203	0.214	0.204
															3.44943	0.349	0.365	0.361	0.356	0.346	0.336	0.344	0.335	0.325	0.202	0.214	0.205
															3.53139	0.352	0.368	0.366	0.36	0.349	0.342	0.349	0.339	0.328	0.203	0.214	0.206
															3.61365	0.357	0.375	0.372	0.367	0.356	0.348	0.354	0.343	0.332	0.204	0.217	0.209
															3.69565	0.361	0.376	0.378	0.369	0.361	0.351	0.36	0.348	0.335	0.203	0.218	0.208
															3.77792	0.366	0.383	0.382	0.38	0.368	0.354	0.366	0.35	0.338	0.205	0.219	0.21
															3.85992	0.37	0.386	0.387	0.382	0.372	0.36	0.372	0.353	0.34	0.204	0.218	0.21
															3.94222	0.374	0.394	0.394	0.388	0.38	0.37	0.376	0.356	0.344	0.204	0.22	0.211
															4.02419	0.378	0.399	0.401	0.395	0.382	0.373	0.381	0.361	0.35	0.205	0.221	0.211
															4.10649	0.384	0.403	0.407	0.399	0.389	0.378	0.386	0.366	0.351	0.205	0.221	0.212
															4.18847	0.39	0.41	0.413	0.41	0.397	0.382	0.394	0.37	0.355	0.206	0.223	0.213
															4.27075	0.394	0.421	0.424	0.419	0.405	0.39	0.399	0.374	0.359	0.206	0.224	0.212
															4.35274	0.402	0.43	0.434	0.429	0.415	0.399	0.407	0.381	0.365	0.207	0.226	0.216
															4.43499	0.407	0.438	0.442	0.443	0.421	0.406	0.41	0.384	0.368	0.206	0.227	0.215
															4.51702	0.411	0.449	0.452	0.451	0.432	0.413	0.419	0.389	0.374	0.207	0.228	0.215
															4.59924	0.417	0.457	0.461	0.456	0.438	0.421	0.423	0.393	0.374	0.206	0.228	0.215
															4.68128	0.426	0.467	0.472	0.473	0.452	0.429	0.431	0.401	0.38	0.208	0.23	0.217
															4.76357	0.433	0.48	0.482	0.48	0.463	0.44	0.437	0.408	0.386	0.209	0.232	0.22
															4.84555	0.439	0.498	0.494	0.491	0.471	0.447	0.442	0.412	0.39	0.209	0.233	0.22
															4.92778	0.447	0.508	0.51	0.506	0.479	0.454	0.452	0.418	0.395	0.208	0.234	0.22
															5.00982	0.454	0.522	0.521	0.519	0.489	0.467	0.459	0.426	0.4	0.208	0.234	0.221
															5.09203	0.461	0.532	0.535	0.529	0.502	0.475	0.465	0.433	0.406	0.209	0.235	0.222
															5.17409	0.47	0.548	0.548	0.546	0.515	0.486	0.475	0.435	0.413	0.207	0.235	0.221
															5.25635	0.48	0.565	0.565	0.559	0.53	0.5	0.481	0.446	0.417	0.207	0.237	0.221
															5.33837	0.491	0.59	0.581	0.576	0.547	0.515	0.49	0.456	0.426	0.21	0.238	0.222
															5.42064	0.5	0.614	0.596	0.592	0.564	0.523	0.5	0.469	0.429	0.208	0.24	0.223
															5.50263	0.511	0.635	0.612	0.619	0.58	0.539	0.51	0.48	0.436	0.209	0.24	0.224
															5.58489	0.523	0.657	0.626	0.638	0.599	0.554	0.523	0.487	0.443	0.208	0.241	0.223
															5.6669	0.533	0.668	0.622	0.652	0.61	0.572	0.533	0.5	0.45	0.208	0.241	0.223
															5.74914	0.548	0.666	0.618	0.667	0.629	0.587	0.548	0.511	0.458	0.209	0.243	0.223
															5.83117	0.56	0.663	0.616	0.683	0.641	0.603	0.562	0.523	0.467	0.208	0.242	0.223
															5.91335	0.572	0.662	0.615	0.696	0.657	0.617	0.578	0.538	0.476	0.208	0.244	0.225
															5.99562	0.584	0.66	0.612	0.716	0.675	0.633	0.596	0.549	0.487	0.209	0.244	0.225
															6.07757	0.576	0.656	0.611	0.734	0.687	0.647	0.611	0.558	0.493	0.208	0.243	0.224
															6.15983	0.571	0.655	0.613	0.745	0.702	0.659	0.616	0.559	0.507	0.209	0.246	0.225
															6.24183	0.567	0.655	0.612	0.761	0.716	0.672	0.619	0.554	0.518	0.208	0.246	0.225
															6.32397	0.563	0.653	0.613	0.783	0.728	0.684	0.621	0.551	0.529	0.208	0.247	0.224
															6.40625	0.561	0.65	0.612	0.795	0.737	0.699	0.624	0.546	0.533	0.209	0.247	0.224
															6.48822	0.559	0.652	0.616	0.803	0.749	0.711	0.626	0.547	0.526	0.21	0.249	0.225
															6.57036	0.558	0.647	0.616	0.821	0.76	0.72	0.627	0.546	0.52	0.209	0.248	0.224
															6.6525	0.558	0.649	0.619	0.84	0.775	0.74	0.629	0.55	0.517	0.209	0.25	0.225
															6.73474	0.556	0.648	0.619	0.851	0.79	0.751	0.631	0.548	0.515	0.208	0.25	0.225
															6.81676	0.556	0.649	0.618	0.871	0.803	0.765	0.632	0.55	0.514	0.209	0.251	0.225
															6.89891	0.558	0.647	0.619	0.883	0.809	0.781	0.633	0.55	0.515	0.21	0.251	0.225
															6.98115	0.553	0.645	0.619	0.894	0.818	0.79	0.632	0.551	0.515	0.209	0.251	0.224
															7.06314	0.553	0.645	0.619	0.907	0.825	0.798	0.634	0.553	0.517	0.21	0.253	0.224
															7.14532	0.552	0.642	0.618	0.915	0.826	0.806	0.636	0.552	0.518	0.21	0.252	0.224
															7.22759	0.554	0.643	0.621	0.926	0.828	0.824	0.639	0.555	0.517	0.212	0.255	0.227
															7.30953	0.551	0.64	0.62	0.94	0.826	0.832	0.639	0.555	0.515	0.21	0.254	0.225
															7.39174	0.552	0.638	0.619	0.944	0.83	0.839	0.64	0.554	0.513	0.211	0.256	0.225
															7.47397	0.551	0.636	0.62	0.95	0.829	0.845	0.642	0.557	0.516	0.21	0.256	0.226
															7.55593	0.551	0.635	0.619	0.954	0.834	0.856	0.642	0.555	0.514	0.209	0.256	0.225
															7.63807	0.55	0.634	0.619	0.959	0.838	0.864	0.645	0.556	0.513	0.209	0.258	0.224
															7.72018	0.55	0.635	0.62	0.963	0.84	0.868	0.645	0.557	0.513	0.211	0.258	0.225
															7.80234	0.548	0.632	0.619	0.959	0.833	0.871	0.647	0.557	0.512	0.208	0.258	0.226
															7.88448	0.549	0.632	0.619	0.964	0.837	0.874	0.649	0.556	0.511	0.208	0.259	0.227
															7.96673	0.547	0.633	0.62	0.964	0.837	0.881	0.651	0.557	0.513	0.209	0.259	0.228
															8.0487	0.545	0.631	0.62	0.962	0.833	0.885	0.65	0.557	0.509	0.207	0.259	0.226
															8.13081	0.545	0.63	0.618	0.966	0.832	0.888	0.651	0.557	0.507	0.208	0.26	0.226
															8.21294	0.545	0.63	0.619	0.967	0.836	0.887	0.654	0.558	0.508	0.207	0.261	0.226
															8.29507	0.544	0.63	0.619	0.97	0.839	0.889	0.653	0.558	0.506	0.208	0.262	0.227
															8.37719	0.545	0.63	0.619	0.968	0.838	0.888	0.652	0.558	0.507	0.208	0.263	0.228
															8.45932	0.544	0.629	0.617	0.968	0.832	0.885	0.654	0.559	0.506	0.207	0.263	0.225
															8.54144	0.542	0.629	0.618	0.971	0.833	0.892	0.654	0.56	0.505	0.208	0.264	0.227
															8.62357	0.542	0.628	0.618	0.971	0.834	0.895	0.654	0.56	0.506	0.207	0.265	0.227
															8.70571	0.54	0.628	0.619	0.978	0.832	0.895	0.655	0.56	0.504	0.208	0.267	0.228
															8.78784	0.539	0.626	0.616	0.976	0.826	0.898	0.654	0.56	0.502	0.207	0.265	0.227
															8.86995	0.54	0.625	0.616	0.967	0.826	0.9	0.655	0.56	0.502	0.205	0.265	0.226
															8.95206	0.541	0.627	0.616	0.97	0.832	0.901	0.658	0.564	0.501	0.207	0.268	0.228
															9.03419	0.539	0.624	0.615	0.97	0.829	0.904	0.656	0.562	0.498	0.207	0.267	0.227
															9.11633	0.539	0.624	0.614	0.968	0.828	0.909	0.657	0.563	0.502	0.206	0.268	0.226
															9.19844	0.538	0.624	0.614	0.967	0.826	0.907	0.657	0.563	0.499	0.206	0.268	0.226
															9.28057	0.537	0.623	0.614	0.969	0.824	0.909	0.658	0.564	0.499	0.207	0.27	0.228
															9.3627	0.535	0.623	0.613	0.968	0.821	0.909	0.659	0.566	0.497	0.205	0.269	0.227
															9.44482	0.536	0.622	0.613	0.966	0.821	0.911	0.661	0.567	0.499	0.206	0.27	0.227
															9.52695	0.535	0.621	0.611	0.973	0.824	0.916	0.661	0.567	0.497	0.205	0.272	0.228
															9.60908	0.535	0.622	0.611	0.967	0.826	0.91	0.661	0.567	0.497	0.204	0.272	0.228
															9.6912	0.536	0.621	0.611	0.966	0.83	0.906	0.662	0.569	0.493	0.205	0.272	0.227
															9.77333	0.536	0.62	0.61	0.971	0.827	0.902	0.662	0.568	0.495	0.203	0.273	0.227
															9.85545	0.534	0.62	0.609	0.971	0.818	0.909	0.664	0.569	0.495	0.205	0.274	0.228
															9.93758	0.532	0.618	0.609	0.968	0.817	0.908	0.665	0.568	0.496	0.204	0.274	0.228
															10.0197	0.535	0.617	0.61	0.966	0.816	0.916	0.666	0.57	0.494	0.204	0.274	0.229
															10.1018	0.534	0.616	0.609	0.969	0.829	0.917	0.665	0.571	0.496	0.203	0.276	0.228
															10.1839	0.531	0.616	0.609	0.965	0.823	0.91	0.667	0.573	0.494	0.202	0.276	0.229
															10.2661	0.53	0.615	0.608	0.963	0.82	0.911	0.665	0.571	0.494	0.203	0.277	0.23
															10.3482	0.531	0.613	0.609	0.973	0.819	0.907	0.668	0.574	0.493	0.204	0.277	0.23
															10.4303	0.532	0.611	0.608	0.977	0.816	0.911	0.668	0.575	0.495	0.203	0.278	0.228
															10.5124	0.532	0.613	0.608	0.974	0.809	0.909	0.668	0.575	0.492	0.202	0.278	0.229
															10.5946	0.531	0.611	0.607	0.968	0.806	0.902	0.669	0.574	0.497	0.202	0.279	0.23
															10.6767	0.532	0.61	0.606	0.958	0.814	0.899	0.668	0.575	0.494	0.202	0.28	0.229
															10.7588	0.531	0.61	0.606	0.957	0.817	0.904	0.668	0.577	0.495	0.201	0.28	0.228
															10.8409	0.53	0.61	0.606	0.972	0.819	0.905	0.669	0.577	0.495	0.201	0.281	0.229
															10.9231	0.531	0.608	0.605	0.972	0.817	0.899	0.669	0.577	0.495	0.202	0.282	0.23
															11.0052	0.531	0.608	0.606	0.96	0.809	0.9	0.668	0.578	0.497	0.202	0.281	0.229
															11.0873	0.532	0.607	0.604	0.955	0.805	0.902	0.67	0.577	0.496	0.201	0.283	0.229
															11.1694	0.531	0.607	0.606	0.959	0.811	0.907	0.667	0.578	0.498	0.201	0.283	0.23
															11.2516	0.53	0.606	0.605	0.956	0.814	0.894	0.668	0.577	0.495	0.201	0.283	0.23
															11.3337	0.531	0.605	0.604	0.958	0.809	0.893	0.669	0.579	0.497	0.202	0.284	0.23
															11.4158	0.53	0.603	0.603	0.944	0.806	0.906	0.67	0.579	0.499	0.2	0.283	0.229
															11.4979	0.529	0.601	0.601	0.945	0.801	0.889	0.669	0.58	0.497	0.2	0.284	0.228
															11.5801	0.531	0.603	0.602	0.947	0.822	0.886	0.67	0.582	0.499	0.201	0.285	0.229
															11.6622	0.531	0.602	0.601	0.945	0.81	0.901	0.67	0.583	0.5	0.201	0.286	0.229
															11.7443	0.53	0.602	0.602	0.959	0.798	0.898	0.671	0.585	0.501	0.2	0.287	0.229
															11.8264	0.53	0.601	0.602	0.951	0.797	0.888	0.671	0.586	0.501	0.2	0.286	0.229
															11.9086	0.53	0.6	0.601	0.955	0.794	0.885	0.67	0.589	0.5	0.199	0.287	0.228
															11.9907	0.529	0.598	0.6	0.955	0.793	0.878	0.67	0.591	0.5	0.199	0.287	0.228
															12.0728	0.53	0.599	0.6	0.954	0.809	0.888	0.672	0.595	0.501	0.2	0.288	0.228
															12.1549	0.531	0.599	0.6	0.957	0.804	0.891	0.672	0.597	0.504	0.199	0.289	0.229
															12.2371	0.531	0.596	0.598	0.95	0.803	0.884	0.672	0.601	0.502	0.199	0.289	0.228
															12.3192	0.531	0.597	0.599	0.953	0.806	0.891	0.671	0.606	0.504	0.199	0.29	0.229
															12.4013	0.532	0.595	0.598	0.953	0.807	0.892	0.669	0.609	0.504	0.198	0.291	0.229
															12.4834	0.532	0.594	0.598	0.941	0.795	0.897	0.671	0.614	0.505	0.198	0.291	0.229
															12.5656	0.531	0.593	0.597	0.941	0.792	0.896	0.67	0.617	0.503	0.196	0.291	0.227
															12.6477	0.533	0.592	0.597	0.949	0.799	0.89	0.671	0.621	0.506	0.197	0.292	0.228
															12.7298	0.533	0.592	0.598	0.944	0.795	0.883	0.674	0.625	0.508	0.197	0.293	0.228
															12.8119	0.533	0.592	0.596	0.95	0.785	0.881	0.672	0.627	0.507	0.197	0.291	0.228
															12.8941	0.533	0.591	0.595	0.944	0.789	0.882	0.673	0.629	0.507	0.196	0.292	0.228
															12.9762	0.533	0.59	0.594	0.946	0.791	0.87	0.672	0.633	0.509	0.197	0.293	0.228
															13.0583	0.534	0.59	0.595	0.942	0.79	0.873	0.672	0.636	0.511	0.196	0.294	0.228
															13.1404	0.533	0.589	0.594	0.945	0.785	0.868	0.673	0.636	0.509	0.197	0.294	0.229
															13.2226	0.533	0.587	0.594	0.952	0.779	0.867	0.672	0.636	0.508	0.195	0.293	0.227
															13.3047	0.534	0.587	0.593	0.947	0.787	0.866	0.672	0.639	0.513	0.196	0.294	0.228
															13.3868	0.534	0.588	0.594	0.947	0.786	0.863	0.672	0.639	0.515	0.195	0.295	0.227
															13.4689	0.536	0.587	0.592	0.94	0.785	0.865	0.672	0.64	0.516	0.195	0.296	0.228
															13.5511	0.534	0.587	0.591	0.937	0.779	0.862	0.671	0.641	0.518	0.195	0.294	0.227
															13.6332	0.535	0.586	0.591	0.941	0.785	0.863	0.673	0.642	0.518	0.194	0.294	0.228
															13.7153	0.533	0.585	0.592	0.952	0.786	0.862	0.672	0.643	0.52	0.194	0.294	0.227
															13.7974	0.532	0.586	0.591	0.945	0.778	0.863	0.673	0.646	0.526	0.194	0.295	0.227
															13.8796	0.532	0.585	0.591	0.937	0.786	0.857	0.673	0.647	0.526	0.194	0.296	0.226
															13.9617	0.53	0.583	0.589	0.933	0.785	0.852	0.673	0.647	0.527	0.192	0.295	0.226
															14.0438	0.53	0.586	0.59	0.929	0.781	0.849	0.673	0.648	0.532	0.194	0.297	0.226
															14.1259	0.531	0.584	0.59	0.931	0.777	0.849	0.673	0.648	0.537	0.193	0.298	0.226
															14.2081	0.533	0.583	0.589	0.938	0.775	0.854	0.672	0.648	0.538	0.192	0.298	0.225
															14.2902	0.533	0.582	0.589	0.933	0.773	0.86	0.673	0.65	0.54	0.193	0.297	0.226
															14.3723	0.531	0.581	0.587	0.936	0.777	0.863	0.672	0.649	0.542	0.192	0.297	0.226
															14.4544	0.531	0.582	0.588	0.93	0.779	0.859	0.673	0.651	0.546	0.192	0.298	0.225
															14.5366	0.531	0.582	0.587	0.931	0.776	0.854	0.672	0.651	0.55	0.193	0.298	0.224
															14.6187	0.531	0.581	0.587	0.931	0.777	0.853	0.672	0.651	0.55	0.191	0.299	0.225
															14.7008	0.531	0.579	0.586	0.933	0.774	0.852	0.673	0.652	0.552	0.191	0.298	0.224
															14.7829	0.532	0.58	0.586	0.924	0.776	0.854	0.672	0.653	0.557	0.192	0.3	0.225
															14.865	0.534	0.58	0.586	0.933	0.776	0.852	0.672	0.654	0.553	0.192	0.301	0.225
															14.9472	0.535	0.58	0.585	0.93	0.777	0.851	0.673	0.652	0.556	0.19	0.3	0.226
															15.0293	0.535	0.578	0.584	0.935	0.774	0.848	0.673	0.653	0.56	0.19	0.3	0.224
															15.1114	0.533	0.578	0.584	0.931	0.779	0.846	0.673	0.652	0.561	0.19	0.3	0.224
															15.1935	0.532	0.577	0.583	0.927	0.776	0.846	0.673	0.653	0.564	0.19	0.299	0.225
															15.2757	0.532	0.579	0.583	0.921	0.778	0.846	0.673	0.656	0.57	0.191	0.3	0.225
															15.3578	0.532	0.578	0.582	0.921	0.774	0.846	0.673	0.655	0.571	0.19	0.3	0.224
															15.4399	0.533	0.577	0.583	0.919	0.776	0.844	0.675	0.656	0.574	0.19	0.301	0.224
															15.522	0.535	0.577	0.582	0.923	0.771	0.844	0.673	0.656	0.576	0.19	0.3	0.225
															15.6041	0.532	0.577	0.582	0.922	0.768	0.841	0.673	0.656	0.575	0.188	0.302	0.225
															15.6863	0.534	0.576	0.582	0.932	0.775	0.842	0.674	0.656	0.579	0.19	0.302	0.224
															15.7684	0.534	0.575	0.583	0.919	0.77	0.84	0.673	0.656	0.582	0.189	0.303	0.224
															15.8505	0.534	0.576	0.581	0.916	0.769	0.838	0.673	0.656	0.582	0.189	0.303	0.225
															15.9326	0.533	0.575	0.581	0.917	0.767	0.835	0.672	0.655	0.584	0.188	0.301	0.223
															16.0148	0.532	0.574	0.58	0.919	0.768	0.835	0.673	0.655	0.583	0.188	0.302	0.224
															16.0969	0.533	0.575	0.58	0.918	0.769	0.835	0.674	0.657	0.585	0.187	0.303	0.223
															16.179	0.534	0.575	0.58	0.916	0.768	0.834	0.674	0.656	0.591	0.187	0.303	0.224
															16.2611	0.534	0.574	0.581	0.917	0.769	0.834	0.674	0.657	0.591	0.188	0.303	0.223
															16.3433	0.532	0.573	0.579	0.915	0.77	0.832	0.673	0.655	0.593	0.186	0.302	0.221
															16.4254	0.532	0.574	0.579	0.918	0.771	0.832	0.674	0.657	0.598	0.188	0.302	0.223
															16.5075	0.534	0.574	0.58	0.915	0.77	0.833	0.675	0.658	0.599	0.188	0.305	0.223
															16.5896	0.532	0.573	0.578	0.911	0.77	0.831	0.673	0.657	0.602	0.187	0.304	0.223
															16.6717	0.533	0.572	0.577	0.914	0.767	0.83	0.673	0.655	0.602	0.185	0.303	0.221
															16.7539	0.534	0.574	0.579	0.91	0.767	0.832	0.674	0.658	0.604	0.187	0.305	0.223
															16.836	0.532	0.573	0.577	0.906	0.764	0.83	0.672	0.656	0.607	0.185	0.303	0.22
															16.9181	0.534	0.571	0.578	0.905	0.764	0.829	0.672	0.656	0.608	0.185	0.304	0.221
															17.0002	0.533	0.571	0.576	0.904	0.764	0.828	0.673	0.657	0.607	0.185	0.304	0.221
															17.0824	0.534	0.571	0.575	0.904	0.764	0.828	0.673	0.657	0.607	0.185	0.306	0.221
															17.1645	0.536	0.571	0.576	0.909	0.765	0.83	0.673	0.656	0.606	0.184	0.306	0.221
															17.2466	0.536	0.57	0.576	0.9	0.761	0.828	0.673	0.655	0.61	0.184	0.306	0.222
															17.3287	0.537	0.57	0.577	0.901	0.761	0.829	0.675	0.657	0.611	0.185	0.306	0.222
															17.4108	0.536	0.57	0.576	0.899	0.76	0.828	0.675	0.656	0.612	0.184	0.305	0.222
															17.4929	0.537	0.569	0.575	0.899	0.759	0.826	0.674	0.656	0.613	0.183	0.305	0.221
															17.5751	0.536	0.57	0.575	0.901	0.759	0.826	0.673	0.657	0.616	0.184	0.305	0.221
															17.6572	0.537	0.57	0.575	0.899	0.758	0.825	0.674	0.657	0.617	0.184	0.305	0.22
															17.7393	0.535	0.57	0.573	0.898	0.755	0.822	0.673	0.656	0.619	0.183	0.304	0.22
															17.8214	0.537	0.57	0.574	0.903	0.755	0.821	0.673	0.657	0.62	0.182	0.304	0.221
															17.9035	0.537	0.569	0.572	0.899	0.754	0.82	0.673	0.657	0.62	0.182	0.306	0.221
															17.9857	0.536	0.568	0.572	0.899	0.752	0.818	0.673	0.656	0.621	0.182	0.306	0.221
															18.0678	0.536	0.568	0.573	0.897	0.751	0.817	0.672	0.656	0.623	0.182	0.304	0.22
															18.1499	0.537	0.568	0.571	0.898	0.751	0.816	0.673	0.656	0.623	0.182	0.305	0.22
															18.232	0.536	0.568	0.572	0.9	0.751	0.815	0.672	0.655	0.624	0.182	0.306	0.219
															18.3141	0.535	0.57	0.572	0.893	0.751	0.815	0.672	0.655	0.626	0.181	0.306	0.221
															18.3962	0.535	0.567	0.57	0.89	0.746	0.813	0.673	0.656	0.623	0.18	0.304	0.218
															18.4784	0.534	0.568	0.571	0.889	0.747	0.812	0.672	0.655	0.624	0.181	0.304	0.218
															18.5605	0.534	0.568	0.571	0.896	0.748	0.813	0.673	0.656	0.628	0.181	0.306	0.219
															18.6426	0.533	0.567	0.57	0.893	0.745	0.81	0.672	0.656	0.628	0.182	0.305	0.218
															18.7247	0.532	0.566	0.569	0.888	0.744	0.81	0.673	0.656	0.627	0.181	0.307	0.217
															18.8068	0.535	0.566	0.57	0.889	0.744	0.808	0.672	0.656	0.629	0.18	0.305	0.217
															18.889	0.535	0.566	0.571	0.885	0.744	0.808	0.671	0.656	0.63	0.181	0.307	0.218
															18.9711	0.534	0.565	0.57	0.888	0.743	0.808	0.673	0.655	0.632	0.18	0.306	0.218
															19.0532	0.533	0.566	0.569	0.881	0.739	0.809	0.671	0.657	0.633	0.18	0.307	0.217
															19.1353	0.535	0.566	0.57	0.88	0.739	0.807	0.671	0.657	0.633	0.18	0.307	0.218
															19.2174	0.533	0.564	0.569	0.877	0.735	0.807	0.671	0.657	0.633	0.18	0.309	0.217
															19.2996	0.535	0.566	0.569	0.877	0.735	0.805	0.672	0.657	0.634	0.18	0.309	0.218
															19.3817	0.535	0.564	0.568	0.875	0.732	0.803	0.671	0.656	0.633	0.179	0.309	0.217
															19.4638	0.537	0.564	0.568	0.874	0.733	0.801	0.669	0.656	0.635	0.179	0.309	0.217
															19.5459	0.538	0.565	0.568	0.876	0.732	0.8	0.67	0.654	0.633	0.179	0.309	0.218
															19.6281	0.537	0.565	0.568	0.871	0.731	0.8	0.671	0.657	0.634	0.178	0.308	0.217
															19.7102	0.537	0.565	0.566	0.872	0.729	0.798	0.67	0.656	0.635	0.178	0.309	0.217
															19.7923	0.536	0.564	0.567	0.88	0.731	0.799	0.671	0.657	0.639	0.178	0.309	0.217
															19.8744	0.536	0.563	0.566	0.879	0.729	0.795	0.67	0.656	0.637	0.177	0.308	0.216
															19.9565	0.537	0.562	0.567	0.873	0.728	0.796	0.669	0.656	0.639	0.178	0.309	0.217
															20.0387	0.535	0.563	0.566	0.872	0.726	0.794	0.668	0.656	0.639	0.177	0.307	0.217
															20.1208	0.537	0.563	0.567	0.878	0.728	0.795	0.67	0.656	0.64	0.178	0.308	0.218
															20.2029	0.536	0.562	0.565	0.872	0.727	0.795	0.668	0.656	0.64	0.176	0.307	0.215
															20.285	0.537	0.563	0.565	0.87	0.724	0.793	0.669	0.657	0.64	0.177	0.309	0.217
															20.3671	0.536	0.561	0.565	0.87	0.723	0.789	0.669	0.656	0.64	0.176	0.308	0.215
															20.4493	0.537	0.562	0.565	0.871	0.724	0.79	0.669	0.656	0.639	0.176	0.309	0.216
															20.5314	0.538	0.561	0.564	0.87	0.723	0.788	0.669	0.655	0.638	0.176	0.309	0.216
															20.6135	0.538	0.56	0.564	0.869	0.722	0.788	0.667	0.654	0.64	0.177	0.309	0.215
															20.6956	0.537	0.56	0.563	0.877	0.722	0.787	0.667	0.655	0.638	0.175	0.308	0.215
															20.7778	0.538	0.562	0.564	0.869	0.722	0.79	0.668	0.655	0.639	0.177	0.309	0.216
															20.8599	0.537	0.559	0.563	0.868	0.72	0.788	0.667	0.653	0.639	0.175	0.308	0.214
															20.942	0.537	0.561	0.563	0.868	0.722	0.788	0.668	0.654	0.641	0.175	0.309	0.215
															21.0241	0.536	0.561	0.561	0.866	0.721	0.788	0.667	0.654	0.641	0.175	0.307	0.213
															21.1063	0.537	0.56	0.563	0.869	0.722	0.786	0.668	0.655	0.642	0.176	0.309	0.214
															21.1884	0.536	0.559	0.562	0.867	0.72	0.785	0.666	0.654	0.642	0.174	0.307	0.212
															21.2705	0.538	0.56	0.563	0.869	0.721	0.787	0.666	0.654	0.641	0.174	0.308	0.213

## Sheet: Fig S2
	Fig S2
	Fluorescence Intensity (AU)	Neg Ctl	WT	CodY-	CovRS-
	1	0.343289	0.0698487	0	0
	1.015	0	0.00776096	0	0
	1.03	0	0	0	0
	1.045	0	0	0	0
	1.06	0	0	0	0
	1.075	0.0343289	0	0	0
	1.09	0.0343289	0.00776096	0	0
	1.105	0.0343289	0	0	0
	1.12	0.0343289	0	0	0
	1.135	0	0	0	0
	1.15	0	0	0	0
	1.165	0.0343289	0	0.0330688	0
	1.18	0.0343289	0	0	0
	1.195	0	0	0	0
	1.21	0.0343289	0.00776096	0	0
	1.225	0	0.0232829	0	0
	1.24	0	0.00776096	0	0
	1.255	0.0686577	0	0	0
	1.27	0	0	0	0
	1.285	0.102987	0.00776096	0	0
	1.3	0.0686577	0.00776096	0	0
	1.315	0.102987	0	0	0
	1.33	0	0.00776096	0	0
	1.345	0.137315	0	0	0
	1.36	0	0	0	0
	1.375	0.0343289	0	0	0
	1.39	0.0686577	0.00776096	0	0
	1.405	0.0343289	0.00776096	0.0330688	0
	1.42	0	0	0	0
	1.435	0.0686577	0.00776096	0	0
	1.45	0.0343289	0	0	0
	1.465	0.102987	0.00776096	0	0
	1.48	0.0686577	0.0232829	0	0
	1.495	0	0	0	0
	1.51	0.137315	0	0	0.0815661
	1.525	0.0343289	0.00776096	0	0
	1.54	0.137315	0.0232829	0	0
	1.555	0.0686577	0	0	0
	1.57	0.205973	0.0155219	0	0
	1.585	0.102987	0.0155219	0	0
	1.6	0.171644	0.0155219	0	0
	1.615	0.102987	0	0	0
	1.63	0.0686577	0	0	0
	1.645	0.137315	0.00776096	0.0330688	0
	1.66	0.171644	0.00776096	0	0
	1.675	0.205973	0	0	0
	1.69	0.0686577	0.00776096	0	0
	1.705	0.171644	0.0155219	0	0
	1.72	0.137315	0	0	0
	1.735	0.137315	0.0232829	0	0
	1.75	0.205973	0	0	0
	1.765	0.0343289	0.0232829	0	0
	1.78	0.205973	0.0310438	0	0
	1.795	0.137315	0.0155219	0	0
	1.81	0.274631	0.0310438	0	0
	1.825	0.240302	0.0232829	0	0
	1.84	0.240302	0.00776096	0	0
	1.855	0.205973	0.00776096	0	0
	1.87	0.411946	0.0310438	0.0330688	0
	1.885	0.274631	0.0543267	0	0
	1.9	0.514933	0.00776096	0	0.0815661
	1.915	0.240302	0.0232829	0.0661376	0
	1.93	0.514933	0.0232829	0	0
	1.945	0.61792	0.0310438	0	0
	1.96	0.789564	0.0388048	0.0330688	0
	1.975	0.823893	0.0465658	0	0
	1.99	0.514933	0.0232829	0	0
	2.005	0.720906	0.0232829	0	0
	2.02	0.823893	0.0388048	0	0
	2.035	0.961208	0.00776096	0	0
	2.05	0.892551	0.0310438	0	0
	2.065	0.823893	0.100893	0.0330688	0
	2.08	0.995537	0.0620877	0.0330688	0.0815661
	2.095	0.858222	0.108653	0	0.0815661
	2.11	1.27017	0.0620877	0	0.0815661
	2.125	1.20151	0.0620877	0	0
	2.14	1.3045	0.0620877	0.0330688	0
	2.155	1.40748	0.0465658	0.0330688	0
	2.17	1.7851	0.100893	0	0
	2.185	1.51047	0.0620877	0.0330688	0
	2.2	1.92242	0.0620877	0	0
	2.215	2.09406	0.0931315	0	0.0815661
	2.23	1.85376	0.0698487	0	0
	2.245	2.50601	0.139697	0	0
	2.26	1.57913	0.116414	0	0
	2.275	1.81943	0.178502	0	0
	2.29	1.61346	0.116414	0.0330688	0
	2.305	2.05973	0.186263	0	0
	2.32	2.16272	0.147458	0	0
	2.335	2.43735	0.131936	0	0
	2.35	2.64332	0.139697	0	0
	2.365	2.40302	0.225068	0.0330688	0
	2.38	2.33436	0.194024	0	0.0815661
	2.395	3.12393	0.209546	0	0
	2.41	3.15826	0.24059	0.0330688	0
	2.425	3.29557	0.271634	0	0
	2.44	2.43735	0.395809	0.0330688	0.0815661
	2.455	2.78064	0.372526	0.0661376	0
	2.47	2.71198	0.349243	0.0330688	0.0815661
	2.485	2.71198	0.442375	0.0661376	0
	2.5	2.95228	0.349243	0.0330688	0
	2.515	1.92242	0.473419	0.0330688	0.0815661
	2.53	2.71198	0.558789	0.0661376	0.0815661
	2.545	2.30003	0.690726	0.0992063	0
	2.56	1.95675	0.628638	0	0.163132
	2.575	2.43735	0.535506	0.0992063	0.0815661
	2.59	1.88809	0.682965	0.0992063	0
	2.605	2.26571	0.946837	0.0330688	0.0815661
	2.62	1.71644	0.985642	0.0992063	0
	2.635	1.51047	0.931315	0.132275	0.163132
	2.65	1.7851	1.30384	0.0330688	0.163132
	2.665	0.995537	1.03997	0.0661376	0
	2.68	1.09852	1.21847	0.0661376	0
	2.695	0.583591	1.4513	0.0661376	0
	2.71	0.514933	1.35817	0.0661376	0
	2.725	0.240302	1.42026	0.0330688	0.244698
	2.74	0.30896	1.69965	0.0661376	0.0815661
	2.755	0.274631	1.58324	0.198413	0.244698
	2.77	0.205973	2.14203	0.0661376	0
	2.785	0.137315	2.30501	0.0992063	0
	2.8	0.0686577	2.30501	0.198413	0
	2.815	0	2.46799	0.0661376	0.0815661
	2.83	0	2.63097	0.330688	0
	2.845	0.0343289	2.65425	0.165344	0.163132
	2.86	0	2.83275	0.0661376	0.0815661
	2.875	0	3.15871	0.0992063	0.0815661
	2.89	0.0343289	3.08886	0.198413	0.244698
	2.905	0	2.98797	0.165344	0
	2.92	0	3.0811	0.165344	0.163132
	2.935	0	3.50019	0.198413	0.163132
	2.95	0	3.50019	0.297619	0.0815661
	2.965	0	3.33721	0.363757	0.163132
	2.98	0	3.45363	0.363757	0.163132
	2.995	0	3.26737	0.462963	0.0815661
	3.01	0	3.10438	0.496032	0.163132
	3.025	0.0343289	3.43035	0.496032	0.244698
	3.04	0	3.2596	0.363757	0.163132
	3.055	0	3.01901	0.727513	0.0815661
	3.07	0	2.64649	0.363757	0.163132
	3.085	0	2.42142	0.958995	0.489396
	3.1	0.0343289	2.14203	0.892857	0.0815661
	3.115	0	1.86263	1.45503	0.244698
	3.13	0	1.79278	0.661376	0.163132
	3.145	0	1.6298	0.958995	0.489396
	3.16	0	1.10982	0.925926	0.489396
	3.175	0	0.861467	1.45503	0.652529
	3.19	0	0.682965	1.15741	0.163132
	3.205	0	0.457897	1.55423	0.244698
	3.22	0	0.388048	1.35582	0.326264
	3.235	0	0.310438	1.5873	0.0815661
	3.25	0	0.248351	2.34788	0.244698
	3.265	0	0.147458	2.1164	0.244698
	3.28	0	0.116414	2.28175	0.163132
	3.295	0	0.0543267	3.0754	0.40783
	3.31	0	0.0388048	3.37302	0.326264
	3.325	0	0.0310438	2.6455	0.244698
	3.34	0	0.00776096	3.47222	0.570962
	3.355	0	0.0155219	3.24074	0.163132
	3.37	0	0.00776096	3.10847	0.0815661
	3.385	0	0.00776096	3.7037	0.163132
	3.4	0	0	3.50529	0.244698
	3.415	0	0	3.30688	0.489396
	3.43	0	0	3.37302	0.163132
	3.445	0	0	2.94312	0.326264
	3.46	0	0	2.94312	0.40783
	3.475	0	0	3.43915	0.163132
	3.49	0	0.00776096	3.47222	0.652529
	3.505	0	0	3.73677	0.734095
	3.52	0	0	2.41402	0.652529
	3.535	0	0.0155219	2.5463	0.326264
	3.55	0	0	1.95106	0.40783
	3.565	0	0	2.31481	0.0815661
	3.58	0	0	1.5873	0.652529
	3.595	0	0	2.0172	0.734095
	3.61	0	0	1.65344	0.40783
	3.625	0	0	1.45503	0.163132
	3.64	0	0	1.55423	0.652529
	3.655	0	0	1.02513	0.978793
	3.67	0	0	0.892857	0.652529
	3.685	0	0	0.82672	0.489396
	3.7	0	0	0.462963	0.489396
	3.715	0	0	0.462963	0.978793
	3.73	0	0	0.429894	0.652529
	3.745	0	0	0.231481	0.40783
	3.76	0	0	0.198413	0.978793
	3.775	0	0	0.396825	0.652529
	3.79	0	0	0.165344	1.06036
	3.805	0	0	0.132275	0.815661
	3.82	0	0	0.0330688	0.734095
	3.835	0	0	0.0661376	0.326264
	3.85	0	0	0.0661376	0.652529
	3.865	0	0	0.0992063	0.489396
	3.88	0	0	0.0330688	1.22349
	3.895	0	0	0.0330688	0.652529
	3.91	0	0	0.0330688	0.897227
	3.925	0	0	0	1.14192
	3.94	0	0	0	1.30506
	3.955	0	0	0	0.734095
	3.97	0	0	0.0330688	1.54976
	3.985	0	0	0.0330688	0.815661
	4	0	0	0	0.978793
	4.015	0	0	0	1.46819
	4.03	0	0	0	1.06036
	4.045	0	0	0	0.734095
	4.06	0	100	0.0330688	1.38662
	4.075	0	0	0	0.897227
	4.09	0	0	0	1.79445
	4.105	0	0	0	1.63132
	4.12	0	0	0	1.14192
	4.135	0	0	0	1.14192
	4.15	0	0	0	1.79445
	4.165	0	0	0	1.30506
	4.18	0	0	0	1.54976
	4.195	0	0	0	1.14192
	4.21	0	0	0	1.54976
	4.225	0	0	0	1.54976
	4.24	0	0	0	1.38662
	4.255	0	0	0	2.36542
	4.27	0	0	0	2.12072
	4.285	0	0	0.0330688	1.63132
	4.3	0	0	0	1.71289
	4.315	0	0	0	2.20228
	4.33	0	0	0	1.06036
	4.345	0	0	0	1.46819
	4.36	0	0	0	1.30506
	4.375	0	0	0	0.815661
	4.39	0	0	0	0.815661
	4.405	0	0	0	0.978793
	4.42	0	0	0	1.63132
	4.435	0	0	0	1.46819
	4.45	0	0	0	1.71289
	4.465	0	0	0	0.897227
	4.48	0	0	0	1.06036
	4.495	0	0	0	1.71289
	4.51	0	0	0	1.22349
	4.525	0	0	0	1.54976
	4.54	0	0	0	1.54976
	4.555	0	0	0	1.30506
	4.57	0	0	0	1.06036
	4.585	0	0	0	0.734095
	4.6	0	0	0	1.14192
	4.615	0	0	0	0.734095
	4.63	0	0	0	1.14192
	4.645	0	0	0	0.815661
	4.66	0	0	0	0.652529
	4.675	0	0	0	0.815661
	4.69	0	0	0	0.489396
	4.705	0	0	0	0.734095
	4.72	0	0	0	1.06036
	4.735	0	0	0	0.244698
	4.75	0	0	0	0.570962
	4.765	0	0	0	0.163132
	4.78	0	0	0	0.163132
	4.795	0	0	0	0
	4.81	0	0	0	0
	4.825	0	0	0	0
	4.84	0	0	0	0
	4.855	0	0	0	0
	4.87	0	0	0	0
	4.885	0	0	0	0
	4.9	0	0	0	0
	4.915	0	0	0	0
	4.93	0	0	0	0
	4.945	0	0	0	0
	4.96	0	0	0	0
	4.975	0	0	0	0
	4.99	0	0	0	0
	5.005	0	0	0	0

## Sheet: Fig S3
	Fig S3A
	WT	CcpA-
	9e-05	1e-07
	0.00012	1.4e-06
	0.00012	3.2e-06

## Sheet: Fig S5
	Fig S5A
	WT	00250-	03130-	04225-	05990-	07535-	08355-	09325-	11640-	12925-	13335-
	0.0001352	0.0001408	0.0001074	0.0001524	9.24e-05	0.00014927	0.00030413	5.4e-05	0.00014067	0.00014413	0.0001396
	0.000151	0.00013113	0.0001484	0.00012987	9.8467e-05	0.0001276	0.00036013	5.2133e-05	0.0001386	0.00013927	0.0001478
	0.00015107	0.0001324	0.00013653	0.00012453	9.78e-05	0.0001364	0.0001996	4.7733e-05	0.00015807	0.00012147	0.00014047
	Fig S5B
	WT	00250-	03130-	04225-	05990-	07535-	08355-	09325-	11640-	12925-	13335-
	155234	160696	158961	160473	140497	158229	152398	170671	151818	160932	158621
	163964	172290	171326	163515	153273	160864	154352	164394	151332	163156	172651
	160753	167562	162668	164736	151568	162569	154933	176247	158046	150546	180644
	Fig S5C
	WT	01140-	02295-	03175-	03735-	04260-	04655-	01915-
	0.0001352	0.0001718	0.00013607	0.00013187	0.00010127	0.0001368	0.0001592	0.00039827
	0.000151	0.00017327	0.00014047	0.00015813	0.00014053	0.0001548	0.0001118	0.00030067
	0.00015107	0.0001386	0.00016087	0.00015753	0.00011507	0.0001374	0.00014833	0.0003972
	Fig S5D
	WT	01140-	03735-	03175-	04260-	04655-	02295-	01915-
	191792	113722	140033	160265	5891.09	112608	172415	2.73053e+06
	115795	154388	175717	166722	121782	119314	162527	2.94372e+06
	110839	166881	179030	174573	133546	121162	158426	2.95147e+06
		S5A stat											S5B stat											S5C stat								S5D stat
		00250-	03130-	04225-	05990-	07535-	08355-	09325-	11640-	12925-	13335-		00250-	03130-	04225-	05990-	07535-	08355-	09325-	11640-	12925-	13335-		01140-	02295-	03175-	03735-	04260-	04655-	01915-		01140-	02295-	03175-	03735-	04260-	04655-	01915-
P value		0.1456	0.3222	0.3689	0.0009	0.3852	0.0398	<0,0001	0.9978	0.2812	0.6226		0.1793	0.3864	0.3624	0.072	0.8509	0.0841	0.0705	0.1348	0.7224	0.1986		0.2833	0.9962	0.7528	0.1016	0.7453	0.7154	0.0026		0.8661	0.3996	0.3551	0.43	0.3401	0.4545	<0,0001
P value summary		ns	ns	ns	***	ns	*	****	ns	ns	ns		ns	ns	ns	ns	ns	ns	ns	ns	ns	ns		ns	ns	ns	ns	ns	ns	**		ns	ns	ns	ns	ns	ns	****
Significantly different (P < 0.05)?		No	No	No	Yes	No	Yes	Yes	No	No	No		No	No	No	No	No	No	No	No	No	No		No	No	No	No	No	No	Yes		No	No	No	No	No	No	Yes
One- or two-tailed P value?		Two-tailed	Two-tailed	Two-tailed	Two-tailed	Two-tailed	Two-tailed	Two-tailed	Two-tailed	Two-tailed	Two-tailed		Two-tailed	Two-tailed	Two-tailed	Two-tailed	Two-tailed	Two-tailed	Two-tailed	Two-tailed	Two-tailed	Two-tailed		Two-tailed	Two-tailed	Two-tailed	Two-tailed	Two-tailed	Two-tailed	Two-tailed		Two-tailed	Two-tailed	Two-tailed	Two-tailed	Two-tailed	Two-tailed	Two-tailed
t, df		t=1,803, df=4	t=1,128, df=4	t=1,012, df=4	t=8,819, df=4	t=0,9741, df=4	t=3,004, df=4	t=16,88, df=4	t=0,002873, df=4	t=1,245, df=4	t=0,5325, df=4		t=1,626, df=4	t=0,9713, df=4	t=1,027, df=4	t=2,430, df=4	t=0,2005, df=4	t=2,287, df=4	t=2,449, df=4	t=1,870, df=4	t=0,3813, df=4	t=1,539, df=4		t=1,238, df=4	t=0,005026, df=4	t=0,3374, df=4	t=2,118, df=4	t=0,3481, df=4	t=0,3914, df=4	t=6,699, df=4		t=0,1797, df=4	t=0,9418, df=4	t=1,045, df=4	t=0,8770, df=4	t=1,082, df=4	t=0,8274, df=4	t=35,54, df=4
How big is the difference?
Mean of column WT		0.0001458	0.0001458	0.0001458	0.0001458	0.0001458	0.0001458	0.0001458	0.0001458	0.0001458	0.0001458		159984	159984	159984	159984	159984	159984	159984	159984	159984	159984		0.0001458	0.0001458	0.0001458	0.0001458	0.0001458	0.0001458	0.0001458		139475	139475	139475	139475	139475	139475	139475
Mean of column Mutant		0.0001348	0.0001308	0.0001356	9.622e-05	0.0001378	0.000288	5.129e-05	0.0001458	0.000135	0.0001426		166849	164319	162908	148446	160554	153895	170437	153732	158211	170639		0.0001612	0.0001458	0.0001492	0.000119	0.000143	0.0001398	0.0003654		144997	164456	167186	164927	87073	117694	2875238
Difference between means (B - A) ± SEM		-1,098e-005 ± 6,088e-006	-1,498e-005 ± 1,327e-005	-1,016e-005 ± 1,004e-005	-4,953e-005 ± 5,617e-006	-8,000e-006 ± 8,213e-006	0,0001422 ± 4,734e-005	-9,447e-005 ± 5,596e-006	2,333e-008 ± 8,123e-006	-1,080e-005 ± 8,678e-006	-3,133e-006 ± 5,884e-006		6866 ± 4222	4335 ± 4463	2924 ± 2847	-11538 ± 4748	570,3 ± 2845	-6089 ± 2662	10454 ± 4268	-6252 ± 3342	-1772 ± 4647	10655 ± 6923		1,547e-005 ± 1,249e-005	4,667e-008 ± 9,286e-006	3,420e-006 ± 1,014e-005	-2,680e-005 ± 1,265e-005	-2,757e-006 ± 7,918e-006	-5,980e-006 ± 1,528e-005	0,0002196 ± 3,278e-005		5522 ± 30722	24981 ± 26524	27711 ± 26522	25451 ± 29020	-52402 ± 48430	-21781 ± 26326	2735763 ± 76983
95% confidence interval		-2,788e-005 to 5,923e-006	-5,184e-005 to 2,188e-005	-3,803e-005 to 1,772e-005	-6,513e-005 to -3,394e-005	-3,080e-005 to 1,480e-005	1,077e-005 to 0,0002736	-0,0001100 to -7,893e-005	-2,253e-005 to 2,258e-005	-3,489e-005 to 1,329e-005	-1,947e-005 to 1,320e-005		-4857 to 18589	-8057 to 16727	-4980 to 10829	-24719 to 1643	-7328 to 8469	-13480 to 1302	-1397 to 22305	-15531 to 3028	-14676 to 11131	-8566 to 29876		-1,921e-005 to 5,014e-005	-2,573e-005 to 2,583e-005	-2,473e-005 to 3,157e-005	-6,193e-005 to 8,329e-006	-2,474e-005 to 1,923e-005	-4,840e-005 to 3,644e-005	0,0001286 to 0,0003106		-79776 to 90819	-48663 to 98624	-45926 to 101348	-55120 to 106023	-186865 to 82060	-94873 to 51311	2522023 to 2949503
R squared (eta squared)		0.4485	0.2415	0.2037	0.9511	0.1917	0.6929	0.9862	2.063e-06	0.2791	0.0662		0.398	0.1908	0.2087	0.5962	0.009948	0.5667	0.5999	0.4666	0.03507	0.3719		0.2771	6.314e-06	0.02767	0.5287	0.02941	0.03689	0.9182		0.008011	0.1815	0.2144	0.1613	0.2264	0.1461	0.9968

## Sheet: Fig S6
	Fig S6
	Time (h)	CovRS-			CodY-			CovRS-/CodY-			CovRS-			CodY-			CovRS-/CodY-
	0	651625	651625	651625	178008	178008	178008	1315272	2.72823e+06	2.46502e+06	0.112	0.112	0.112	0.122	0.122	0.122	0.125	0.155	0.12
	0.0864858	1.6274e+06	1.6274e+06	1.6274e+06	572844	572844	572844	4.42014e+06	6.3587e+06	5.51575e+06	0.129	0.129	0.129	0.141	0.141	0.141	0.145	0.168	0.134
	0.168827	1.75456e+06	1.75456e+06	1.75456e+06	667399	667399	667399	5.12928e+06	7.28009e+06	6.43111e+06	0.136	0.136	0.136	0.153	0.153	0.153	0.148	0.176	0.133
	0.251215	1.74624e+06	1.74624e+06	1.74624e+06	717590	717590	717590	5.68948e+06	7.9475e+06	6.76767e+06	0.144	0.144	0.144	0.156	0.156	0.156	0.147	0.181	0.138
	0.333609	1.77291e+06	1.77291e+06	1.77291e+06	762242	762242	762242	6.23259e+06	8.44594e+06	7.0825e+06	0.148	0.148	0.148	0.157	0.157	0.157	0.145	0.185	0.141
	0.415992	1.73865e+06	1.73865e+06	1.73865e+06	832319	832319	832319	6.25736e+06	8.24471e+06	7.12577e+06	0.153	0.153	0.153	0.16	0.16	0.16	0.147	0.192	0.143
	0.498383	1.80644e+06	1.80644e+06	1.80644e+06	856123	856123	856123	6.10055e+06	8.23538e+06	7.10587e+06	0.151	0.151	0.151	0.162	0.162	0.162	0.152	0.195	0.145
	0.580774	1.72756e+06	1.72756e+06	1.72756e+06	882788	882788	882788	5.8831e+06	8.02044e+06	6.84753e+06	0.157	0.157	0.157	0.165	0.165	0.165	0.157	0.199	0.149
	0.663185	1.71755e+06	1.71755e+06	1.71755e+06	878107	878107	878107	5.71876e+06	7.87232e+06	6.76751e+06	0.159	0.159	0.159	0.169	0.169	0.169	0.161	0.202	0.15
	0.745586	1.72784e+06	1.72784e+06	1.72784e+06	861879	861879	861879	5.50528e+06	7.60875e+06	6.48601e+06	0.161	0.161	0.161	0.174	0.174	0.174	0.167	0.207	0.155
	0.827976	1.74461e+06	1.74461e+06	1.74461e+06	845528	845528	845528	5.25455e+06	7.37198e+06	6.32243e+06	0.163	0.163	0.163	0.18	0.18	0.18	0.174	0.212	0.159
	0.910365	1.84124e+06	1.84124e+06	1.84124e+06	786908	786908	786908	5.41935e+06	7.46419e+06	6.2903e+06	0.168	0.168	0.168	0.185	0.185	0.185	0.178	0.219	0.166
	0.992775	1.8481e+06	1.8481e+06	1.8481e+06	767162	767162	767162	5.31205e+06	7.17913e+06	6.04837e+06	0.176	0.176	0.176	0.191	0.191	0.191	0.182	0.225	0.171
	1.07517	1.89386e+06	1.89386e+06	1.89386e+06	756239	756239	756239	5.33099e+06	6.95053e+06	6.02149e+06	0.184	0.184	0.184	0.197	0.197	0.197	0.184	0.234	0.174
	1.15757	2.00842e+06	2.00842e+06	2.00842e+06	744069	744069	744069	5.3047e+06	6.6049e+06	5.94492e+06	0.186	0.186	0.186	0.203	0.203	0.203	0.187	0.244	0.174
	1.23996	2.17953e+06	2.17953e+06	2.17953e+06	733286	733286	733286	5.33894e+06	6.5402e+06	5.76577e+06	0.186	0.186	0.186	0.21	0.21	0.21	0.191	0.251	0.181
	1.32238	2.36149e+06	2.36149e+06	2.36149e+06	717751	717751	717751	5.25395e+06	6.3343e+06	5.84484e+06	0.185	0.185	0.185	0.217	0.217	0.217	0.196	0.258	0.182
	1.40477	2.53158e+06	2.53158e+06	2.53158e+06	710585	710585	710585	5.28669e+06	6.26813e+06	5.75454e+06	0.187	0.187	0.187	0.224	0.224	0.224	0.202	0.266	0.188
	1.48718	2.68719e+06	2.68719e+06	2.68719e+06	695250	695250	695250	5.29511e+06	6.09175e+06	5.48032e+06	0.188	0.188	0.188	0.232	0.232	0.232	0.207	0.273	0.199
	1.56959	2.83532e+06	2.83532e+06	2.83532e+06	687987	687987	687987	5.4134e+06	6.06045e+06	5.2731e+06	0.189	0.189	0.189	0.239	0.239	0.239	0.212	0.278	0.212
	1.65199	2.91285e+06	2.91285e+06	2.91285e+06	719850	719850	719850	5.48471e+06	5.78365e+06	5.07773e+06	0.192	0.192	0.192	0.247	0.247	0.247	0.214	0.288	0.22
	1.7344	3.06878e+06	3.06878e+06	3.06878e+06	667741	667741	667741	5.82984e+06	5.69487e+06	5.40107e+06	0.194	0.194	0.194	0.255	0.255	0.255	0.215	0.298	0.223
	1.8168	3.14019e+06	3.14019e+06	3.14019e+06	655205	655205	655205	6.27344e+06	5.65877e+06	5.64773e+06	0.199	0.199	0.199	0.264	0.264	0.264	0.217	0.304	0.225
	1.89924	3.07363e+06	3.07363e+06	3.07363e+06	681432	681432	681432	6.17152e+06	5.24408e+06	5.68423e+06	0.202	0.202	0.202	0.273	0.273	0.273	0.221	0.31	0.225
	1.98162	3.28956e+06	3.28956e+06	3.28956e+06	631509	631509	631509	6.69239e+06	5.49516e+06	6.16483e+06	0.206	0.206	0.206	0.283	0.283	0.283	0.225	0.318	0.227
	2.06403	3.3862e+06	3.3862e+06	3.3862e+06	625550	625550	625550	6.79886e+06	5.50004e+06	6.35517e+06	0.211	0.211	0.211	0.291	0.291	0.291	0.227	0.324	0.229
	2.14643	3.50815e+06	3.50815e+06	3.50815e+06	617070	617070	617070	6.80351e+06	5.44566e+06	6.39575e+06	0.214	0.214	0.214	0.301	0.301	0.301	0.23	0.331	0.232
	2.22885	3.63856e+06	3.63856e+06	3.63856e+06	592010	592010	592010	6.73443e+06	5.37311e+06	6.51579e+06	0.216	0.216	0.216	0.314	0.314	0.314	0.233	0.338	0.233
	2.31125	3.78244e+06	3.78244e+06	3.78244e+06	561198	561198	561198	6.74855e+06	5.45563e+06	6.482e+06	0.219	0.219	0.219	0.324	0.324	0.324	0.239	0.347	0.238
	2.39366	3.84933e+06	3.84933e+06	3.84933e+06	522570	522570	522570	6.71867e+06	5.52892e+06	6.48116e+06	0.224	0.224	0.224	0.337	0.337	0.337	0.243	0.352	0.241
	2.47606	3.98077e+06	3.98077e+06	3.98077e+06	486163	486163	486163	6.68023e+06	5.85694e+06	6.54277e+06	0.227	0.227	0.227	0.35	0.35	0.35	0.247	0.359	0.245
	2.55847	4.15889e+06	4.15889e+06	4.15889e+06	450939	450939	450939	6.82647e+06	6.41809e+06	6.54004e+06	0.229	0.229	0.229	0.363	0.363	0.363	0.249	0.37	0.249
	2.64088	4.27297e+06	4.27297e+06	4.27297e+06	427658	427658	427658	6.79209e+06	7.48353e+06	6.47081e+06	0.232	0.232	0.232	0.377	0.377	0.377	0.254	0.382	0.254
	2.72328	4.38905e+06	4.38905e+06	4.38905e+06	398497	398497	398497	6.70446e+06	8.29502e+06	6.54195e+06	0.237	0.237	0.237	0.392	0.392	0.392	0.261	0.407	0.26
	2.8057	4.54432e+06	4.54432e+06	4.54432e+06	384646	384646	384646	6.79016e+06	8.34772e+06	6.5742e+06	0.239	0.239	0.239	0.407	0.407	0.407	0.262	0.417	0.264
	2.8881	4.65936e+06	4.65936e+06	4.65936e+06	364512	364512	364512	6.74675e+06	7.82092e+06	6.4427e+06	0.242	0.242	0.242	0.424	0.424	0.424	0.269	0.434	0.269
	2.97051	4.75832e+06	4.75832e+06	4.75832e+06	345339	345339	345339	6.65304e+06	7.33467e+06	6.43744e+06	0.245	0.245	0.245	0.439	0.439	0.439	0.272	0.439	0.273
	3.0529	4878536	4878536	4878536	332876	332876	332876	6.70272e+06	7.1331e+06	6.38537e+06	0.25	0.25	0.25	0.458	0.458	0.458	0.277	0.44	0.278
	3.13532	4.97119e+06	4.97119e+06	4.97119e+06	317155	317155	317155	6.70785e+06	6.85371e+06	6.29397e+06	0.254	0.254	0.254	0.478	0.478	0.478	0.279	0.454	0.286
	3.21774	5.09207e+06	5.09207e+06	5.09207e+06	299910	299910	299910	6.62789e+06	6.75665e+06	6.34091e+06	0.258	0.258	0.258	0.498	0.498	0.498	0.285	0.459	0.289
	3.30017	5.04047e+06	5.04047e+06	5.04047e+06	299019	299019	299019	6.36402e+06	6.40969e+06	6.11961e+06	0.262	0.262	0.262	0.52	0.52	0.52	0.286	0.479	0.294
	3.38255	5.31608e+06	5.31608e+06	5.31608e+06	268638	268638	268638	6.59025e+06	6.50527e+06	6.34464e+06	0.265	0.265	0.265	0.542	0.542	0.542	0.29	0.487	0.298
	3.46497	5.41244e+06	5.41244e+06	5.41244e+06	257836	257836	257836	6.47367e+06	6.40956e+06	6.39757e+06	0.269	0.269	0.269	0.566	0.566	0.566	0.296	0.497	0.305
	3.54738	5.41004e+06	5.41004e+06	5.41004e+06	267008	267008	267008	6.22903e+06	5.85772e+06	5.98611e+06	0.273	0.273	0.273	0.589	0.589	0.589	0.299	0.507	0.31
	3.62978	5.55408e+06	5.55408e+06	5.55408e+06	254794	254794	254794	6.31507e+06	6.02077e+06	6.32254e+06	0.278	0.278	0.278	0.613	0.613	0.613	0.307	0.525	0.315
	3.7122	5.27211e+06	5.27211e+06	5.27211e+06	278028	278028	278028	5962800	5.51966e+06	5.96783e+06	0.282	0.282	0.282	0.635	0.635	0.635	0.31	0.532	0.319
	3.79461	5.35036e+06	5.35036e+06	5.35036e+06	289020	289020	289020	5.94694e+06	5.37459e+06	5.92563e+06	0.286	0.286	0.286	0.658	0.658	0.658	0.315	0.547	0.323
	3.87702	5.34073e+06	5.34073e+06	5.34073e+06	303639	303639	303639	5.95876e+06	5.28581e+06	5.92496e+06	0.291	0.291	0.291	0.684	0.684	0.684	0.319	0.562	0.328
	3.95943	5.44891e+06	5.44891e+06	5.44891e+06	333349	333349	333349	5.92469e+06	5.11552e+06	5.82135e+06	0.294	0.294	0.294	0.705	0.705	0.705	0.319	0.573	0.333
	4.04184	5.49163e+06	5.49163e+06	5.49163e+06	568083	568083	568083	5.72679e+06	5.04143e+06	5.78115e+06	0.299	0.299	0.299	0.688	0.688	0.688	0.33	0.586	0.337
	4.12425	5.49782e+06	5.49782e+06	5.49782e+06	679354	679354	679354	5.77351e+06	4.915e+06	5.74123e+06	0.304	0.304	0.304	0.676	0.676	0.676	0.336	0.601	0.343
	4.20666	5.53302e+06	5.53302e+06	5.53302e+06	634946	634946	634946	5.87805e+06	4.84388e+06	5.71418e+06	0.309	0.309	0.309	0.664	0.664	0.664	0.336	0.618	0.348
	4.28907	5.55617e+06	5.55617e+06	5.55617e+06	539857	539857	539857	5.82387e+06	4.80055e+06	5.68436e+06	0.313	0.313	0.313	0.657	0.657	0.657	0.34	0.634	0.352
	4.37148	5.58303e+06	5.58303e+06	5.58303e+06	450503	450503	450503	5.73234e+06	4.77711e+06	5.61464e+06	0.317	0.317	0.317	0.652	0.652	0.652	0.345	0.648	0.357
	4.45388	5.74902e+06	5.74902e+06	5.74902e+06	365606	365606	365606	5.83702e+06	4.94075e+06	5.70454e+06	0.322	0.322	0.322	0.648	0.648	0.648	0.351	0.666	0.362
	4.5363	5.61517e+06	5.61517e+06	5.61517e+06	335667	335667	335667	5.59733e+06	4.74304e+06	5.43973e+06	0.326	0.326	0.326	0.643	0.643	0.643	0.36	0.682	0.367
	4.61871	5.58633e+06	5.58633e+06	5.58633e+06	304224	304224	304224	5.60275e+06	4.84573e+06	5.37229e+06	0.332	0.332	0.332	0.643	0.643	0.643	0.36	0.693	0.371
	4.70112	5.60164e+06	5.60164e+06	5.60164e+06	285101	285101	285101	5.51453e+06	5.25349e+06	5.27497e+06	0.336	0.336	0.336	0.644	0.644	0.644	0.364	0.701	0.376
	4.78354	5.96024e+06	5.96024e+06	5.96024e+06	251257	251257	251257	5.77584e+06	6.85581e+06	5.53994e+06	0.341	0.341	0.341	0.639	0.639	0.639	0.369	0.696	0.379
	4.86594	5.65405e+06	5.65405e+06	5.65405e+06	264783	264783	264783	5.47516e+06	7.27691e+06	5.18592e+06	0.344	0.344	0.344	0.636	0.636	0.636	0.373	0.691	0.383
	4.94836	5.68273e+06	5.68273e+06	5.68273e+06	247807	247807	247807	5.41363e+06	7.5767e+06	5.13395e+06	0.348	0.348	0.348	0.638	0.638	0.638	0.38	0.689	0.387
	5.03075	5.6788e+06	5.6788e+06	5.6788e+06	248386	248386	248386	5.45778e+06	7.71086e+06	5.07783e+06	0.353	0.353	0.353	0.635	0.635	0.635	0.381	0.686	0.391
	5.11453	5.66519e+06	5.66519e+06	5.66519e+06	237661	237661	237661	5.39849e+06	7.71414e+06	5.02596e+06	0.357	0.357	0.357	0.635	0.635	0.635	0.387	0.684	0.396
	5.1956	5.75086e+06	5.75086e+06	5.75086e+06	227185	227185	227185	5.27964e+06	7.58039e+06	4.9947e+06	0.36	0.36	0.36	0.631	0.631	0.631	0.392	0.682	0.398
	5.27799	5.67526e+06	5.67526e+06	5.67526e+06	217022	217022	217022	5.29762e+06	7.47223e+06	4.94781e+06	0.366	0.366	0.366	0.634	0.634	0.634	0.394	0.683	0.403
	5.36041	5.71811e+06	5.71811e+06	5.71811e+06	214237	214237	214237	5289465	7.25642e+06	4.92033e+06	0.37	0.37	0.37	0.632	0.632	0.632	0.4	0.685	0.408
	5.44284	5.73753e+06	5.73753e+06	5.73753e+06	210734	210734	210734	5.23559e+06	6.99347e+06	4.86505e+06	0.373	0.373	0.373	0.631	0.631	0.631	0.406	0.688	0.412
	5.52525	5.76349e+06	5.76349e+06	5.76349e+06	208952	208952	208952	5241300	6.62601e+06	4.81491e+06	0.378	0.378	0.378	0.63	0.63	0.63	0.41	0.69	0.415
	5.60768	5.78383e+06	5.78383e+06	5.78383e+06	211430	211430	211430	5.18326e+06	6.24884e+06	4.77253e+06	0.382	0.382	0.382	0.625	0.625	0.625	0.418	0.692	0.419
	5.69008	5.77674e+06	5.77674e+06	5.77674e+06	207821	207821	207821	5.22812e+06	5.84898e+06	4.73447e+06	0.387	0.387	0.387	0.632	0.632	0.632	0.418	0.691	0.422
	5.7725	5.87293e+06	5.87293e+06	5.87293e+06	206548	206548	206548	5.20266e+06	5.43256e+06	4.69723e+06	0.39	0.39	0.39	0.63	0.63	0.63	0.424	0.692	0.426
	5.85491	5.82807e+06	5.82807e+06	5.82807e+06	204831	204831	204831	5.15244e+06	5.06129e+06	4.65677e+06	0.397	0.397	0.397	0.633	0.633	0.633	0.433	0.695	0.43
	5.93733	5.85079e+06	5.85079e+06	5.85079e+06	203945	203945	203945	5.17626e+06	4.84069e+06	4.58998e+06	0.401	0.401	0.401	0.632	0.632	0.632	0.435	0.692	0.433
	6.01974	5.90488e+06	5.90488e+06	5.90488e+06	201584	201584	201584	5.12957e+06	4.6302e+06	4.5594e+06	0.404	0.404	0.404	0.635	0.635	0.635	0.444	0.696	0.437
	6.10216	5.8767e+06	5.8767e+06	5.8767e+06	199889	199889	199889	5.16039e+06	4.50283e+06	4.5134e+06	0.412	0.412	0.412	0.638	0.638	0.638	0.446	0.699	0.441
	6.18458	5.87359e+06	5.87359e+06	5.87359e+06	197654	197654	197654	5.15796e+06	4.35031e+06	4.48456e+06	0.417	0.417	0.417	0.641	0.641	0.641	0.452	0.701	0.445
	6.26699	5.89553e+06	5.89553e+06	5.89553e+06	196729	196729	196729	5.21256e+06	4.21246e+06	4.47214e+06	0.421	0.421	0.421	0.642	0.642	0.642	0.455	0.7	0.448
	6.34941	5.91609e+06	5.91609e+06	5.91609e+06	197022	197022	197022	5.22008e+06	4.01574e+06	4.4484e+06	0.426	0.426	0.426	0.64	0.64	0.64	0.46	0.701	0.451
	6.43182	6.05823e+06	6.05823e+06	6.05823e+06	193907	193907	193907	5.17844e+06	3.75332e+06	4.37484e+06	0.427	0.427	0.427	0.646	0.646	0.646	0.47	0.71	0.457
	6.51423	6.02653e+06	6.02653e+06	6.02653e+06	193217	193217	193217	5.2742e+06	3.60831e+06	4.35469e+06	0.434	0.434	0.434	0.646	0.646	0.646	0.469	0.706	0.459
	6.59664	6.11387e+06	6.11387e+06	6.11387e+06	190584	190584	190584	5.26716e+06	3.46506e+06	4.34902e+06	0.439	0.439	0.439	0.651	0.651	0.651	0.479	0.708	0.465
	6.67905	6.12261e+06	6.12261e+06	6.12261e+06	188719	188719	188719	5.21269e+06	3.27585e+06	4.28385e+06	0.445	0.445	0.445	0.655	0.655	0.655	0.484	0.714	0.467
	6.76146	6.1858e+06	6.1858e+06	6.1858e+06	185652	185652	185652	5.25007e+06	3.22462e+06	4.28875e+06	0.449	0.449	0.449	0.66	0.66	0.66	0.49	0.711	0.473
	6.84387	6.22093e+06	6.22093e+06	6.22093e+06	183296	183296	183296	5.24112e+06	3.13753e+06	4.27282e+06	0.454	0.454	0.454	0.666	0.666	0.666	0.497	0.711	0.476
	6.92628	6.28285e+06	6.28285e+06	6.28285e+06	181532	181532	181532	5.25704e+06	3.05782e+06	4.21402e+06	0.458	0.458	0.458	0.667	0.667	0.667	0.499	0.712	0.48
	7.00868	6.32651e+06	6.32651e+06	6.32651e+06	179925	179925	179925	5.24718e+06	3.03492e+06	4.22451e+06	0.465	0.465	0.465	0.67	0.67	0.67	0.51	0.713	0.483
	7.09111	6.41146e+06	6.41146e+06	6.41146e+06	177641	177641	177641	5.19347e+06	2.933e+06	4.18771e+06	0.468	0.468	0.468	0.676	0.676	0.676	0.517	0.723	0.488
	7.17352	6.81258e+06	6.81258e+06	6.81258e+06	162994	162994	162994	5.45826e+06	3.02738e+06	4.38011e+06	0.474	0.474	0.474	0.678	0.678	0.678	0.522	0.719	0.491
	7.25594	6.51322e+06	6.51322e+06	6.51322e+06	175548	175548	175548	5.23195e+06	2.83524e+06	4.16202e+06	0.478	0.478	0.478	0.681	0.681	0.681	0.526	0.721	0.496
	7.33835	6.57073e+06	6.57073e+06	6.57073e+06	173621	173621	173621	5.21583e+06	2.78918e+06	4.18043e+06	0.482	0.482	0.482	0.684	0.684	0.684	0.533	0.723	0.498
	7.42077	6.72532e+06	6.72532e+06	6.72532e+06	166314	166314	166314	5.16337e+06	2.73567e+06	4.1376e+06	0.49	0.49	0.49	0.688	0.688	0.688	0.544	0.727	0.502
	7.50317	6.66823e+06	6.66823e+06	6.66823e+06	171087	171087	171087	5.08042e+06	2.66832e+06	4.11666e+06	0.495	0.495	0.495	0.69	0.69	0.69	0.55	0.734	0.506
	7.5856	6.73715e+06	6.73715e+06	6.73715e+06	166607	166607	166607	5.05064e+06	2.65449e+06	4.10612e+06	0.499	0.499	0.499	0.699	0.699	0.699	0.553	0.728	0.511
	7.66799	6.82536e+06	6.82536e+06	6.82536e+06	167349	167349	167349	5.00078e+06	2.5976e+06	4.09903e+06	0.504	0.504	0.504	0.699	0.699	0.699	0.563	0.731	0.515
	7.75045	6.86162e+06	6.86162e+06	6.86162e+06	164030	164030	164030	4.91538e+06	2.57166e+06	4.09976e+06	0.509	0.509	0.509	0.706	0.706	0.706	0.572	0.731	0.518
	7.83285	6.92772e+06	6.92772e+06	6.92772e+06	162029	162029	162029	4.85321e+06	2.50661e+06	4.08821e+06	0.514	0.514	0.514	0.712	0.712	0.712	0.583	0.741	0.521
	7.91526	7005950	7005950	7005950	160979	160979	160979	4.81537e+06	2.48903e+06	4.09541e+06	0.52	0.52	0.52	0.717	0.717	0.717	0.587	0.735	0.526
	7.99765	7.01391e+06	7.01391e+06	7.01391e+06	159460	159460	159460	4.81749e+06	2.46205e+06	4.12313e+06	0.524	0.524	0.524	0.72	0.72	0.72	0.596	0.735	0.527
	8.08007	7.04809e+06	7.04809e+06	7.04809e+06	157681	157681	157681	4.54233e+06	2.37125e+06	4.11357e+06	0.531	0.531	0.531	0.724	0.724	0.724	0.606	0.746	0.533
	8.1625	7.11997e+06	7.11997e+06	7.11997e+06	155616	155616	155616	4.7847e+06	2.36589e+06	4.11467e+06	0.533	0.533	0.533	0.727	0.727	0.727	0.6	0.739	0.536
	8.24492	7.135e+06	7.135e+06	7.135e+06	155222	155222	155222	4.6707e+06	2326180	4.13074e+06	0.54	0.54	0.54	0.729	0.729	0.729	0.603	0.75	0.539
	8.32737	7.24005e+06	7.24005e+06	7.24005e+06	152393	152393	152393	4.52681e+06	2.27636e+06	4.10813e+06	0.545	0.545	0.545	0.736	0.736	0.736	0.602	0.752	0.548
	8.40972	7.27206e+06	7.27206e+06	7.27206e+06	152168	152168	152168	4.50927e+06	2.29944e+06	4.17004e+06	0.548	0.548	0.548	0.734	0.734	0.734	0.588	0.744	0.548
	8.49212	7.28472e+06	7.28472e+06	7.28472e+06	150347	150347	150347	4.37157e+06	2.28209e+06	4.14384e+06	0.554	0.554	0.554	0.743	0.743	0.743	0.587	0.746	0.554
	8.57454	7.31871e+06	7.31871e+06	7.31871e+06	149532	149532	149532	4.21318e+06	2.26123e+06	4.18851e+06	0.562	0.562	0.562	0.745	0.745	0.745	0.587	0.749	0.558
	8.65695	7.45945e+06	7.45945e+06	7.45945e+06	147995	147995	147995	3.93535e+06	2.20763e+06	4.20607e+06	0.568	0.568	0.568	0.75	0.75	0.75	0.601	0.759	0.564
	8.73936	8.02285e+06	8.02285e+06	8.02285e+06	148696	148696	148696	3.86594e+06	2.20138e+06	4.2229e+06	0.567	0.567	0.567	0.75	0.75	0.75	0.587	0.749	0.567
	8.82178	8.16804e+06	8.16804e+06	8.16804e+06	146882	146882	146882	3.68746e+06	2.16903e+06	4.29235e+06	0.559	0.559	0.559	0.756	0.756	0.756	0.587	0.751	0.572
	8.90419	7.68794e+06	7.68794e+06	7.68794e+06	145511	145511	145511	3.47853e+06	2.15132e+06	4.50816e+06	0.551	0.551	0.551	0.757	0.757	0.757	0.589	0.753	0.572
	8.98661	7.04103e+06	7.04103e+06	7.04103e+06	143508	143508	143508	3.32194e+06	2.14517e+06	4.55428e+06	0.544	0.544	0.544	0.762	0.762	0.762	0.588	0.757	0.564
	9.06902	6.33827e+06	6.33827e+06	6.33827e+06	143277	143277	143277	3.15715e+06	2.10067e+06	4.70192e+06	0.539	0.539	0.539	0.765	0.765	0.765	0.591	0.761	0.559
	9.15143	5.63285e+06	5.63285e+06	5.63285e+06	141638	141638	141638	2.93598e+06	2.02236e+06	4.58555e+06	0.535	0.535	0.535	0.766	0.766	0.766	0.614	0.774	0.558
	9.23385	4.94224e+06	4.94224e+06	4.94224e+06	140209	140209	140209	2.87154e+06	2.0204e+06	4.47266e+06	0.53	0.53	0.53	0.769	0.769	0.769	0.595	0.764	0.55
	9.31626	4.25882e+06	4.25882e+06	4.25882e+06	137132	137132	137132	2.60466e+06	1.92719e+06	4.26814e+06	0.528	0.528	0.528	0.775	0.775	0.775	0.62	0.775	0.546
	9.3987	3.70725e+06	3.70725e+06	3.70725e+06	136314	136314	136314	2.43881e+06	1.87632e+06	4.01532e+06	0.526	0.526	0.526	0.775	0.775	0.775	0.623	0.777	0.544
	9.48109	3.26343e+06	3.26343e+06	3.26343e+06	135150	135150	135150	2.337e+06	1.87542e+06	3.75692e+06	0.522	0.522	0.522	0.778	0.778	0.778	0.603	0.766	0.541
	9.56349	2.87401e+06	2.87401e+06	2.87401e+06	133753	133753	133753	2.19325e+06	1.89342e+06	3.4638e+06	0.524	0.524	0.524	0.781	0.781	0.781	0.609	0.77	0.538
	9.64591	2.56608e+06	2.56608e+06	2.56608e+06	131724	131724	131724	2.02709e+06	1.85777e+06	3.15755e+06	0.524	0.524	0.524	0.786	0.786	0.786	0.631	0.784	0.536
	9.72832	2.30398e+06	2.30398e+06	2.30398e+06	131745	131745	131745	2.0108e+06	1.89661e+06	2.83685e+06	0.523	0.523	0.523	0.783	0.783	0.783	0.615	0.776	0.534
	9.81076	2.07665e+06	2.07665e+06	2.07665e+06	129956	129956	129956	1.97676e+06	1.90642e+06	2.53912e+06	0.523	0.523	0.523	0.787	0.787	0.787	0.617	0.778	0.534
	9.89314	1.90317e+06	1.90317e+06	1.90317e+06	130532	130532	130532	1.89409e+06	1.86537e+06	2.2423e+06	0.525	0.525	0.525	0.789	0.789	0.789	0.642	0.795	0.533
	9.97554	1.74477e+06	1.74477e+06	1.74477e+06	129096	129096	129096	1.90829e+06	1.84297e+06	1.99242e+06	0.527	0.527	0.527	0.794	0.794	0.794	0.628	0.786	0.533
	10.058	1.61263e+06	1.61263e+06	1.61263e+06	129345	129345	129345	1.88801e+06	1.79686e+06	1.75708e+06	0.529	0.529	0.529	0.796	0.796	0.796	0.653	0.801	0.532
	10.1404	1.50057e+06	1.50057e+06	1.50057e+06	128411	128411	128411	1.89927e+06	1.79719e+06	1.55575e+06	0.531	0.531	0.531	0.796	0.796	0.796	0.639	0.793	0.534
	10.2228	1.40193e+06	1.40193e+06	1.40193e+06	128647	128647	128647	1.92648e+06	1.77935e+06	1.36897e+06	0.531	0.531	0.531	0.799	0.799	0.799	0.644	0.795	0.539
	10.3052	1.30776e+06	1.30776e+06	1.30776e+06	127652	127652	127652	1.87138e+06	1.73464e+06	1.22662e+06	0.537	0.537	0.537	0.8	0.8	0.8	0.648	0.798	0.536
	10.3876	1.22285e+06	1.22285e+06	1.22285e+06	125908	125908	125908	1.77105e+06	1700500	1.11384e+06	0.538	0.538	0.538	0.803	0.803	0.803	0.655	0.798	0.537
	10.47	1.14777e+06	1.14777e+06	1.14777e+06	125144	125144	125144	1.7342e+06	1.69346e+06	1.02082e+06	0.542	0.542	0.542	0.804	0.804	0.804	0.66	0.8	0.538
	10.5524	1.08912e+06	1.08912e+06	1.08912e+06	124900	124900	124900	1.76465e+06	1.69435e+06	942705	0.543	0.543	0.543	0.804	0.804	0.804	0.663	0.801	0.545
	10.6348	1.03331e+06	1.03331e+06	1.03331e+06	124869	124869	124869	1.79496e+06	1.71636e+06	891578	0.548	0.548	0.548	0.809	0.809	0.809	0.671	0.803	0.54
	10.7172	977533	977533	977533	123480	123480	123480	1.77859e+06	1.68157e+06	841817	0.552	0.552	0.552	0.809	0.809	0.809	0.697	0.817	0.542
	10.7997	932641	932641	932641	123068	123068	123068	1.88575e+06	1.66417e+06	813103	0.554	0.554	0.554	0.811	0.811	0.811	0.675	0.81	0.544
	10.8821	884529	884529	884529	122769	122769	122769	1.9024e+06	1.66551e+06	788192	0.558	0.558	0.558	0.811	0.811	0.811	0.678	0.812	0.547
	10.9645	842648	842648	842648	122631	122631	122631	1.84965e+06	1.65607e+06	773698	0.562	0.562	0.562	0.815	0.815	0.815	0.707	0.825	0.546
	11.0469	800259	800259	800259	121345	121345	121345	1.88157e+06	1.67974e+06	748892	0.564	0.564	0.564	0.817	0.817	0.817	0.687	0.816	0.555
	11.1293	759079	759079	759079	120635	120635	120635	1.79961e+06	1.615e+06	743918	0.571	0.571	0.571	0.819	0.819	0.819	0.71	0.831	0.551
	11.2117	723129	723129	723129	120216	120216	120216	1.82278e+06	1.6324e+06	737275	0.574	0.574	0.574	0.819	0.819	0.819	0.692	0.821	0.552
	11.2941	691807	691807	691807	121065	121065	121065	1.80929e+06	1.60398e+06	725167	0.579	0.579	0.579	0.82	0.82	0.82	0.695	0.826	0.556
	11.3765	665546	665546	665546	120818	120818	120818	1.80558e+06	1.55687e+06	719745	0.584	0.584	0.584	0.822	0.822	0.822	0.701	0.828	0.556
	11.4589	637646	637646	637646	120903	120903	120903	1.77697e+06	1.51307e+06	702532	0.587	0.587	0.587	0.823	0.823	0.823	0.704	0.83	0.562
	11.5413	613867	613867	613867	120630	120630	120630	1.72663e+06	1.44966e+06	698127	0.593	0.593	0.593	0.821	0.821	0.821	0.734	0.844	0.559
	11.6237	602983	602983	602983	120199	120199	120199	1.86325e+06	1.50965e+06	688202	0.594	0.594	0.594	0.825	0.825	0.825	0.711	0.831	0.565
	11.7062	588245	588245	588245	119531	119531	119531	1.87024e+06	1.50321e+06	683180	0.6	0.6	0.6	0.826	0.826	0.826	0.717	0.834	0.567
	11.7886	578202	578202	578202	118396	118396	118396	1.89393e+06	1.47553e+06	691886	0.605	0.605	0.605	0.83	0.83	0.83	0.722	0.836	0.563
	11.871	567140	567140	567140	119234	119234	119234	1.8721e+06	1.47688e+06	680109	0.608	0.608	0.608	0.83	0.83	0.83	0.723	0.837	0.568
	11.9534	554029	554029	554029	119871	119871	119871	1.75172e+06	1.45308e+06	682880	0.613	0.613	0.613	0.831	0.831	0.831	0.73	0.839	0.565
	12.0358	542775	542775	542775	119282	119282	119282	1.637e+06	1.42258e+06	673758	0.617	0.617	0.617	0.833	0.833	0.833	0.739	0.84	0.566
	12.1182	531677	531677	531677	118926	118926	118926	1.57433e+06	1.36058e+06	669032	0.622	0.622	0.622	0.836	0.836	0.836	0.767	0.856	0.567
	12.2006	526415	526415	526415	119654	119654	119654	1.80712e+06	1.38039e+06	669723	0.624	0.624	0.624	0.835	0.835	0.835	0.748	0.844	0.57
	12.283	518188	518188	518188	120654	120654	120654	1.81742e+06	1.34884e+06	666332	0.627	0.627	0.627	0.836	0.836	0.836	0.781	0.861	0.567
	12.3655	508438	508438	508438	119692	119692	119692	1.799e+06	1.34003e+06	659062	0.63	0.63	0.63	0.839	0.839	0.839	0.785	0.864	0.569
	12.4479	503750	503750	503750	119727	119727	119727	1.82775e+06	1.3857e+06	651574	0.632	0.632	0.632	0.839	0.839	0.839	0.764	0.851	0.573
	12.5303	495717	495717	495717	120019	120019	120019	1.78337e+06	1.39685e+06	647406	0.635	0.635	0.635	0.841	0.841	0.841	0.77	0.855	0.574
	12.6127	488303	488303	488303	120597	120597	120597	1.7603e+06	1.39045e+06	643483	0.638	0.638	0.638	0.841	0.841	0.841	0.774	0.859	0.575
	12.6951	482955	482955	482955	121090	121090	121090	1.74401e+06	1.35822e+06	649325	0.641	0.641	0.641	0.842	0.842	0.842	0.783	0.865	0.572
	12.7775	478329	478329	478329	121564	121564	121564	1.63151e+06	1.29019e+06	645293	0.645	0.645	0.645	0.844	0.844	0.844	0.819	0.886	0.573
	12.8599	479453	479453	479453	121005	121005	121005	1.65349e+06	1.3095e+06	650163	0.647	0.647	0.647	0.845	0.845	0.845	0.793	0.87	0.571
	12.9423	476515	476515	476515	121303	121303	121303	1.7718e+06	1.27161e+06	646531	0.65	0.65	0.65	0.848	0.848	0.848	0.829	0.888	0.574
	13.0248	474121	474121	474121	121868	121868	121868	1.97185e+06	1.24911e+06	642405	0.653	0.653	0.653	0.849	0.849	0.849	0.837	0.891	0.573
	13.1071	469407	469407	469407	122521	122521	122521	2.00567e+06	1.27383e+06	640373	0.656	0.656	0.656	0.85	0.85	0.85	0.814	0.875	0.574
	13.1895	469982	469982	469982	122607	122607	122607	1.81709e+06	1.29606e+06	633642	0.656	0.656	0.656	0.848	0.848	0.848	0.821	0.88	0.576
	13.272	465724	465724	465724	123239	123239	123239	1.64029e+06	1.32013e+06	635390	0.662	0.662	0.662	0.851	0.851	0.851	0.859	0.904	0.575
	13.3544	464068	464068	464068	122858	122858	122858	1.67295e+06	1.35845e+06	640590	0.663	0.663	0.663	0.852	0.852	0.852	0.834	0.892	0.575
	13.4368	458562	458562	458562	123811	123811	123811	1.52722e+06	1.25192e+06	634337	0.667	0.667	0.667	0.853	0.853	0.853	0.856	0.913	0.576
	13.5192	455907	455907	455907	124388	124388	124388	1.67751e+06	1.20117e+06	628936	0.668	0.668	0.668	0.853	0.853	0.853	0.838	0.898	0.576
	13.6016	454801	454801	454801	124304	124304	124304	1.91611e+06	1.19152e+06	629293	0.67	0.67	0.67	0.854	0.854	0.854	0.851	0.898	0.577
	13.684	446213	446213	446213	124423	124423	124423	1.86767e+06	1.16353e+06	627744	0.675	0.675	0.675	0.858	0.858	0.858	0.875	0.92	0.578
	13.7664	441860	441860	441860	125323	125323	125323	1.79952e+06	1.16529e+06	634887	0.677	0.677	0.677	0.857	0.857	0.857	0.849	0.903	0.577
	13.8488	428145	428145	428145	124414	124414	124414	1.70796e+06	1.11415e+06	623885	0.698	0.698	0.698	0.868	0.868	0.868	0.89	0.924	0.581
	13.9312	434388	434388	434388	126768	126768	126768	1.73466e+06	1.12904e+06	622945	0.681	0.681	0.681	0.858	0.858	0.858	0.862	0.905	0.58
	14.0136	431687	431687	431687	126478	126478	126478	1.81755e+06	1.1278e+06	627064	0.684	0.684	0.684	0.86	0.86	0.86	0.868	0.907	0.577
	14.096	428126	428126	428126	127913	127913	127913	1.73159e+06	1.1247e+06	621273	0.685	0.685	0.685	0.861	0.861	0.861	0.875	0.909	0.578
	14.1785	425889	425889	425889	127898	127898	127898	1.73264e+06	1.12365e+06	617905	0.686	0.686	0.686	0.861	0.861	0.861	0.875	0.914	0.579
	14.2609	420100	420100	420100	127663	127663	127663	1.8197e+06	1.08643e+06	622371	0.691	0.691	0.691	0.863	0.863	0.863	0.916	0.942	0.58
	14.3433	404766	404766	404766	127749	127749	127749	1.89859e+06	1.07008e+06	613707	0.709	0.709	0.709	0.875	0.875	0.875	0.923	0.946	0.581
	14.4257	412849	412849	412849	130030	130030	130030	1.93669e+06	1.08127e+06	615314	0.694	0.694	0.694	0.866	0.866	0.866	0.901	0.925	0.58
	14.5081	410603	410603	410603	129465	129465	129465	2.04606e+06	1.02189e+06	617381	0.698	0.698	0.698	0.867	0.867	0.867	0.93	0.951	0.58
	14.5905	411458	411458	411458	131430	131430	131430	2.18878e+06	1.05439e+06	615487	0.698	0.698	0.698	0.867	0.867	0.867	0.905	0.928	0.581
	14.6729	409427	409427	409427	131128	131128	131128	1.96109e+06	1.03694e+06	614100	0.701	0.701	0.701	0.868	0.868	0.868	0.941	0.953	0.58
	14.7553	408551	408551	408551	131289	131289	131289	1.74787e+06	1.07588e+06	615503	0.704	0.704	0.704	0.87	0.87	0.87	0.947	0.96	0.582
	14.8377	405520	405520	405520	132729	132729	132729	1.65922e+06	1.09847e+06	614884	0.704	0.704	0.704	0.87	0.87	0.87	0.924	0.942	0.58
	14.9201	401638	401638	401638	131786	131786	131786	1.62589e+06	1.08131e+06	616515	0.705	0.705	0.705	0.871	0.871	0.871	0.925	0.944	0.579
	15.0026	398232	398232	398232	132745	132745	132745	1.79771e+06	1.06812e+06	611930	0.707	0.707	0.707	0.873	0.873	0.873	0.936	0.949	0.582
	15.0849	397065	397065	397065	133590	133590	133590	1.97589e+06	1.08685e+06	613000	0.707	0.707	0.707	0.873	0.873	0.873	0.934	0.95	0.581
	15.1673	390353	390353	390353	134144	134144	134144	1.9399e+06	1.06288e+06	614509	0.709	0.709	0.709	0.874	0.874	0.874	0.946	0.954	0.581
	15.2498	390286	390286	390286	134999	134999	134999	1.91293e+06	1.06881e+06	617062	0.71	0.71	0.71	0.876	0.876	0.876	0.957	0.956	0.579
	15.3322	394290	394290	394290	135437	135437	135437	1.83478e+06	1.08436e+06	608912	0.711	0.711	0.711	0.877	0.877	0.877	0.956	0.96	0.58
	15.4146	392197	392197	392197	136234	136234	136234	1.73017e+06	1.03138e+06	609439	0.714	0.714	0.714	0.879	0.879	0.879	0.987	0.986	0.581
	15.497	393308	393308	393308	137530	137530	137530	1.95798e+06	1.07568e+06	610167	0.714	0.714	0.714	0.879	0.879	0.879	0.956	0.967	0.58
	15.5794	391523	391523	391523	136697	136697	136697	2.07515e+06	1.07624e+06	608259	0.717	0.717	0.717	0.881	0.881	0.881	0.962	0.977	0.582
	15.6618	392148	392148	392148	137868	137868	137868	1.90576e+06	1.03711e+06	608789	0.717	0.717	0.717	0.88	0.88	0.88	0.988	0.984	0.579
	15.7442	386205	386205	386205	138384	138384	138384	1.76638e+06	979009	602499	0.721	0.721	0.721	0.883	0.883	0.883	1.013	1.011	0.585
	15.8266	386882	386882	386882	138610	138610	138610	1.80397e+06	980949	594632	0.722	0.722	0.722	0.884	0.884	0.884	0.975	0.994	0.587
	15.909	377838	377838	377838	138847	138847	138847	1.77338e+06	966945	600608	0.722	0.722	0.722	0.885	0.885	0.885	0.975	0.997	0.586
	15.9915	377262	377262	377262	140513	140513	140513	1.71172e+06	974072	597525	0.722	0.722	0.722	0.885	0.885	0.885	0.983	1.001	0.583
	16.0739	373433	373433	373433	141532	141532	141532	1.7569e+06	967560	595853	0.726	0.726	0.726	0.888	0.888	0.888	1.003	1.007	0.586
	16.1563	372807	372807	372807	141839	141839	141839	1.79642e+06	982949	594175	0.727	0.727	0.727	0.888	0.888	0.888	0.996	1.004	0.587
	16.2387	374948	374948	374948	143137	143137	143137	1.91067e+06	1.02985e+06	595980	0.727	0.727	0.727	0.888	0.888	0.888	0.994	1.004	0.588
	16.3211	375346	375346	375346	143629	143629	143629	1.84232e+06	1.01058e+06	592719	0.729	0.729	0.729	0.89	0.89	0.89	1.024	1.03	0.587
	16.4035	377967	377967	377967	144473	144473	144473	1.80965e+06	1.02107e+06	593148	0.73	0.73	0.73	0.89	0.89	0.89	1.012	1.01	0.587
	16.4859	373599	373599	373599	144689	144689	144689	1.6861e+06	1.02374e+06	589340	0.733	0.733	0.733	0.893	0.893	0.893	1.053	1.029	0.589
	16.5683	372811	372811	372811	145281	145281	145281	1.70736e+06	1.0722e+06	592305	0.732	0.732	0.732	0.894	0.894	0.894	1.014	1.009	0.587
	16.6507	367608	367608	367608	146239	146239	146239	1.62831e+06	1.05378e+06	590036	0.735	0.735	0.735	0.896	0.896	0.896	1.059	1.036	0.589
	16.7331	364526	364526	364526	147075	147075	147075	1.64263e+06	1.02835e+06	582214	0.738	0.738	0.738	0.897	0.897	0.897	1.051	1.042	0.593
	16.8156	360335	360335	360335	147672	147672	147672	1.66918e+06	1.00336e+06	588297	0.74	0.74	0.74	0.897	0.897	0.897	1.047	1.046	0.592
	16.898	361618	361618	361618	148491	148491	148491	1.78189e+06	1.01674e+06	590195	0.739	0.739	0.739	0.897	0.897	0.897	1.031	1.026	0.591
	16.9804	362724	362724	362724	149812	149812	149812	1.70503e+06	1.00673e+06	595260	0.739	0.739	0.739	0.898	0.898	0.898	1.035	1.034	0.585
	17.0628	367773	367773	367773	149768	149768	149768	1.67937e+06	1.01277e+06	587658	0.745	0.745	0.745	0.9	0.9	0.9	1.053	1.039	0.593
	17.1452	368436	368436	368436	150898	150898	150898	1.66314e+06	1.02932e+06	587812	0.747	0.747	0.747	0.901	0.901	0.901	1.043	1.034	0.592
	17.2276	369096	369096	369096	151101	151101	151101	1.69483e+06	1.05018e+06	589666	0.747	0.747	0.747	0.902	0.902	0.902	1.045	1.025	0.592
	17.31	368507	368507	368507	153160	153160	153160	1.71181e+06	1.09034e+06	589765	0.749	0.749	0.749	0.902	0.902	0.902	1.055	1.022	0.588
	17.3924	361743	361743	361743	153863	153863	153863	1.56778e+06	1.1527e+06	586520	0.748	0.748	0.748	0.901	0.901	0.901	1.052	1.021	0.587
	17.4748	359584	359584	359584	154062	154062	154062	1.48776e+06	1.17126e+06	587914	0.752	0.752	0.752	0.904	0.904	0.904	1.059	1.029	0.59
	17.5573	351642	351642	351642	154039	154039	154039	1.43866e+06	1.11345e+06	578953	0.755	0.755	0.755	0.907	0.907	0.907	1.107	1.057	0.595
	17.6397	347356	347356	347356	155423	155423	155423	1.6716e+06	1.08284e+06	577817	0.755	0.755	0.755	0.907	0.907	0.907	1.099	1.058	0.596
	17.7221	349465	349465	349465	156943	156943	156943	1.7609e+06	1.09286e+06	586668	0.753	0.753	0.753	0.906	0.906	0.906	1.072	1.039	0.59
	17.8045	347808	347808	347808	158513	158513	158513	1.76854e+06	1.06988e+06	580287	0.755	0.755	0.755	0.908	0.908	0.908	1.099	1.046	0.595
	17.8869	348923	348923	348923	157338	157338	157338	1.69506e+06	1053160	582963	0.756	0.756	0.756	0.909	0.909	0.909	1.092	1.05	0.594
	17.9693	350094	350094	350094	158751	158751	158751	1.65382e+06	1.01982e+06	576992	0.758	0.758	0.758	0.911	0.911	0.911	1.114	1.079	0.596
	18.0517	350261	350261	350261	160037	160037	160037	1.62024e+06	1.00552e+06	576696	0.76	0.76	0.76	0.911	0.911	0.911	1.123	1.083	0.598
	18.1341	345434	345434	345434	158825	158825	158825	1533363	995063	570650	0.778	0.778	0.778	0.922	0.922	0.922	1.135	1.087	0.597
	18.2165	351745	351745	351745	161427	161427	161427	1.5118e+06	1.01925e+06	583560	0.761	0.761	0.761	0.913	0.913	0.913	1.11	1.071	0.591
	18.299	348203	348203	348203	161598	161598	161598	1.42303e+06	1.04075e+06	574628	0.762	0.762	0.762	0.914	0.914	0.914	1.107	1.077	0.599
	18.3814	346024	346024	346024	163280	163280	163280	1.38213e+06	1.07241e+06	571296	0.763	0.763	0.763	0.912	0.912	0.912	1.1	1.075	0.598
	18.4638	344953	344953	344953	164101	164101	164101	1.36387e+06	1.06918e+06	568547	0.767	0.767	0.767	0.917	0.917	0.917	1.141	1.099	0.602
	18.5462	346224	346224	346224	166277	166277	166277	1.43626e+06	1.09992e+06	576268	0.765	0.765	0.765	0.915	0.915	0.915	1.109	1.075	0.594
	18.6286	342052	342052	342052	167070	167070	167070	1.42889e+06	1.07408e+06	569149	0.768	0.768	0.768	0.917	0.917	0.917	1.159	1.097	0.599
	18.711	343494	343494	343494	166587	166587	166587	1.43083e+06	1.07403e+06	569290	0.769	0.769	0.769	0.918	0.918	0.918	1.153	1.096	0.601
	18.7934	342875	342875	342875	167417	167417	167417	1.42948e+06	1.0791e+06	568367	0.771	0.771	0.771	0.92	0.92	0.92	1.15	1.097	0.6
	18.8758	342381	342381	342381	169255	169255	169255	1.5811e+06	1.1087e+06	568649	0.771	0.771	0.771	0.92	0.92	0.92	1.129	1.08	0.601
	18.9582	340778	340778	340778	169617	169617	169617	1.6026e+06	1.11615e+06	563566	0.774	0.774	0.774	0.922	0.922	0.922	1.153	1.085	0.603
	19.0407	331096	331096	331096	168438	168438	168438	1.55785e+06	1.08637e+06	568644	0.792	0.792	0.792	0.934	0.934	0.934	1.185	1.111	0.599
	19.1231	328344	328344	328344	169844	169844	169844	1.49532e+06	1.08461e+06	569870	0.793	0.793	0.793	0.934	0.934	0.934	1.173	1.119	0.599
	19.2055	332080	332080	332080	172666	172666	172666	1.45281e+06	1.1236e+06	568724	0.776	0.776	0.776	0.924	0.924	0.924	1.15	1.102	0.598
	19.2879	330668	330668	330668	173531	173531	173531	1.37217e+06	1.13127e+06	573818	0.778	0.778	0.778	0.923	0.923	0.923	1.162	1.109	0.595
	19.3703	329355	329355	329355	174680	174680	174680	1.34082e+06	1.12463e+06	565831	0.782	0.782	0.782	0.925	0.925	0.925	1.152	1.114	0.604
	19.4527	327512	327512	327512	175062	175062	175062	1.23944e+06	1.09884e+06	560892	0.783	0.783	0.783	0.926	0.926	0.926	1.191	1.136	0.602
	19.5352	323945	323945	323945	177516	177516	177516	1.19399e+06	1.10473e+06	555553	0.786	0.786	0.786	0.927	0.927	0.927	1.206	1.132	0.608
	19.6176	321784	321784	321784	177182	177182	177182	1.20042e+06	1.1258e+06	559922	0.787	0.787	0.787	0.929	0.929	0.929	1.167	1.11	0.606
	19.7	320899	320899	320899	179695	179695	179695	1.157e+06	1.10682e+06	570750	0.786	0.786	0.786	0.927	0.927	0.927	1.187	1.117	0.595
	19.7824	317466	317466	317466	180756	180756	180756	1.19556e+06	1.0995e+06	568312	0.786	0.786	0.786	0.929	0.929	0.929	1.182	1.122	0.597
	19.8648	315499	315499	315499	182382	182382	182382	1.20666e+06	1.09624e+06	563189	0.787	0.787	0.787	0.929	0.929	0.929	1.17	1.13	0.598
	19.9472	315122	315122	315122	181231	181231	181231	1.29265e+06	1.10013e+06	555348	0.79	0.79	0.79	0.932	0.932	0.932	1.176	1.142	0.609
	20.0296	315628	315628	315628	182891	182891	182891	1.36392e+06	1.11804e+06	566308	0.791	0.791	0.791	0.932	0.932	0.932	1.193	1.143	0.607
	20.112	315508	315508	315508	184954	184954	184954	1.30761e+06	1.12185e+06	575176	0.791	0.791	0.791	0.931	0.931	0.931	1.198	1.15	0.598
	20.1945	318450	318450	318450	186384	186384	186384	1.22287e+06	1.12204e+06	557461	0.793	0.793	0.793	0.934	0.934	0.934	1.187	1.157	0.608
	20.2769	309539	309539	309539	184215	184215	184215	1.15908e+06	1.08583e+06	547652	0.812	0.812	0.812	0.946	0.946	0.946	1.231	1.187	0.612
	20.3593	314331	314331	314331	188260	188260	188260	1.17665e+06	1.09484e+06	561532	0.794	0.794	0.794	0.933	0.933	0.933	1.219	1.163	0.602
	20.4417	314432	314432	314432	190149	190149	190149	1.18692e+06	1.08567e+06	565390	0.794	0.794	0.794	0.935	0.935	0.935	1.209	1.167	0.6
	20.5241	315108	315108	315108	189987	189987	189987	1.18081e+06	1.07577e+06	559178	0.796	0.796	0.796	0.935	0.935	0.935	1.198	1.165	0.606
	20.6065	312350	312350	312350	191451	191451	191451	1.18216e+06	1.07775e+06	555083	0.797	0.797	0.797	0.938	0.938	0.938	1.211	1.165	0.603
	20.6889	310156	310156	310156	193132	193132	193132	1.21016e+06	1.0828e+06	551496	0.799	0.799	0.799	0.939	0.939	0.939	1.228	1.167	0.605
	20.7713	306846	306846	306846	194086	194086	194086	1.21042e+06	1.08892e+06	552330	0.8	0.8	0.8	0.939	0.939	0.939	1.245	1.169	0.606
	20.8537	304723	304723	304723	194951	194951	194951	1.22777e+06	1.0983e+06	553049	0.802	0.802	0.802	0.938	0.938	0.938	1.244	1.168	0.607
	20.9362	304184	304184	304184	196819	196819	196819	1.23956e+06	1.09271e+06	534710	0.804	0.804	0.804	0.941	0.941	0.941	1.24	1.174	0.617
	21.0185	303548	303548	303548	197622	197622	197622	1.22523e+06	1.05444e+06	534756	0.806	0.806	0.806	0.943	0.943	0.943	1.265	1.204	0.616
	21.101	304007	304007	304007	198484	198484	198484	1.25955e+06	1.06891e+06	545339	0.804	0.804	0.804	0.942	0.942	0.942	1.245	1.178	0.61
	21.1834	304587	304587	304587	200119	200119	200119	1.24139e+06	1.06593e+06	542849	0.804	0.804	0.804	0.942	0.942	0.942	1.249	1.179	0.608
	21.2658	302579	302579	302579	201136	201136	201136	1.2089e+06	1.06354e+06	536338	0.806	0.806	0.806	0.943	0.943	0.943	1.263	1.185	0.609
	21.3482	301124	301124	301124	202351	202351	202351	1.18128e+06	1.06171e+06	531093	0.808	0.808	0.808	0.944	0.944	0.944	1.257	1.187	0.615
	21.4307	303379	303379	303379	203092	203092	203092	1.19942e+06	1.0697e+06	531434	0.809	0.809	0.809	0.945	0.945	0.945	1.247	1.186	0.615
	21.513	298621	298621	298621	205172	205172	205172	1.18622e+06	1.07945e+06	523081	0.81	0.81	0.81	0.947	0.947	0.947	1.263	1.185	0.617
	21.5955	301529	301529	301529	205358	205358	205358	1.17619e+06	1.08171e+06	514430	0.811	0.811	0.811	0.947	0.947	0.947	1.282	1.187	0.621
	21.6779	297404	297404	297404	203783	203783	203783	1163560	1.05281e+06	517868	0.829	0.829	0.829	0.959	0.959	0.959	1.3	1.219	0.621
	21.7603	307999	307999	307999	208907	208907	208907	1.23313e+06	1.0736e+06	528597	0.809	0.809	0.809	0.946	0.946	0.946	1.267	1.201	0.613
	21.8427	305168	305168	305168	210102	210102	210102	1.2087e+06	1.04575e+06	515304	0.815	0.815	0.815	0.949	0.949	0.949	1.31	1.239	0.618
	21.9251	304474	304474	304474	211865	211865	211865	1.20453e+06	1.07376e+06	530570	0.813	0.813	0.813	0.948	0.948	0.948	1.292	1.216	0.609
	22.0075	303560	303560	303560	212245	212245	212245	1.15449e+06	1.05627e+06	518958	0.818	0.818	0.818	0.951	0.951	0.951	1.336	1.245	0.618
	22.0899	305444	305444	305444	214305	214305	214305	1.19957e+06	1.1007e+06	518331	0.817	0.817	0.817	0.95	0.95	0.95	1.287	1.207	0.61
	22.1723	302276	302276	302276	215199	215199	215199	1.19062e+06	1.09895e+06	517827	0.818	0.818	0.818	0.951	0.951	0.951	1.314	1.208	0.612
	22.2547	302250	302250	302250	217443	217443	217443	1.23087e+06	1.09111e+06	518131	0.817	0.817	0.817	0.951	0.951	0.951	1.31	1.216	0.613
	22.3372	294640	294640	294640	216784	216784	216784	1.20729e+06	1.07545e+06	509560	0.822	0.822	0.822	0.953	0.953	0.953	1.324	1.223	0.62
	22.4196	291898	291898	291898	218524	218524	218524	1.18378e+06	1.04151e+06	503952	0.824	0.824	0.824	0.955	0.955	0.955	1.358	1.252	0.62
	22.502	290962	290962	290962	220248	220248	220248	1.23129e+06	1060646	502336	0.825	0.825	0.825	0.955	0.955	0.955	1.303	1.226	0.622
	22.5844	287393	287393	287393	220978	220978	220978	1.23313e+06	1.05583e+06	509104	0.824	0.824	0.824	0.954	0.954	0.954	1.31	1.226	0.614
	22.6668	287231	287231	287231	223102	223102	223102	1.2015e+06	1.02798e+06	497875	0.827	0.827	0.827	0.957	0.957	0.957	1.351	1.255	0.624
	22.7492	283889	283889	283889	223986	223986	223986	1.17418e+06	1.02391e+06	501291	0.828	0.828	0.828	0.957	0.957	0.957	1.364	1.257	0.621
	22.8316	282620	282620	282620	225229	225229	225229	1.18276e+06	1.01228e+06	494843	0.829	0.829	0.829	0.958	0.958	0.958	1.363	1.264	0.624
	22.9141	282545	282545	282545	226723	226723	226723	1.21801e+06	1.00394e+06	489599	0.831	0.831	0.831	0.957	0.957	0.957	1.36	1.27	0.623
	22.9965	284066	284066	284066	228201	228201	228201	1.2065e+06	998415	492390	0.831	0.831	0.831	0.958	0.958	0.958	1.379	1.281	0.623
	23.0789	283049	283049	283049	229206	229206	229206	1.19998e+06	1.02538e+06	489814	0.832	0.832	0.832	0.959	0.959	0.959	1.354	1.256	0.623
	23.1613	280489	280489	280489	231131	231131	231131	1.19152e+06	1.02208e+06	489760	0.833	0.833	0.833	0.959	0.959	0.959	1.342	1.262	0.621
	23.2437	280334	280334	280334	231884	231884	231884	1.18486e+06	1.02649e+06	491005	0.833	0.833	0.833	0.96	0.96	0.96	1.349	1.264	0.617
	23.3261	280554	280554	280554	235157	235157	235157	1.16218e+06	997595	481542	0.835	0.835	0.835	0.961	0.961	0.961	1.39	1.298	0.625
	23.4085	283112	283112	283112	236009	236009	236009	1.16079e+06	989798	480401	0.836	0.836	0.836	0.962	0.962	0.962	1.391	1.305	0.624
	23.491	284304	284304	284304	235947	235947	235947	1.15977e+06	978877	477342	0.836	0.836	0.836	0.963	0.963	0.963	1.388	1.312	0.622
	23.5734	287432	287432	287432	238424	238424	238424	1.20215e+06	993608	474547	0.837	0.837	0.837	0.963	0.963	0.963	1.361	1.29	0.625
	23.6558	286963	286963	286963	240714	240714	240714	1.19399e+06	998324	484507	0.834	0.834	0.834	0.963	0.963	0.963	1.368	1.284	0.615
	23.7382	285529	285529	285529	242920	242920	242920	1.20382e+06	994813	479288	0.839	0.839	0.839	0.963	0.963	0.963	1.377	1.281	0.619
	23.8206	285233	285233	285233	242223	242223	242223	1.17322e+06	964470	473727	0.84	0.84	0.84	0.964	0.964	0.964	1.407	1.309	0.623

[truncated: 1 more sheets: Fig S8]
